# Supplementary material for: Human PrP E219K: a new and promising substrate for robust RT-QuIC amplification of human prions with potential for strain discrimination
Source: Microbiol Spectr. 2025 Jul 10;13(8):e00292-25. doi: 10.1128/spectrum.00292-25 (PMC12323364; doi:10.1128/spectrum.00292-25)
Supplement: Data Set S1 — Raw data of the RT-QuIC amplification reactions. [file spectrum.00292-25-s0001.xlsx]

## Sheet: tg650-MM1
Raw data RT-QuIC for tg650-MM1
time (h)	2.10-2				2.10-3				2.10-4				2.10-5				2.10-6				2.10-7				2.10-8				2.10-9
	replicate 1	replicate 2	replicate 3	replicate 4	replicate 1	replicate 2	replicate 3	replicate 4	replicate 1	replicate 2	replicate 3	replicate 4	replicate 1	replicate 2	replicate 3	replicate 4	replicate 1	replicate 2	replicate 3	replicate 4	replicate 1	replicate 2	replicate 3	replicate 4	replicate 1	replicate 2	replicate 3	replicate 4	replicate 1	replicate 2	replicate 3	replicate 4
0.5	9.658	7.928	10.142	8.416	7.256	6.875	8.082	8.491	6.606	6.415	7.526	7.708	7.015	6.006	9.562	8.745	7.551	9.005	8.634	8.639	7.893	7.013	9.026	9.06	7.129	5.829	10.032	6.208	6.676	6.843	8.058	7.438
1	7.471	7.459	8.147	7.937	7.114	7.33	9.479	8.19	7.645	8.382	6.624	7.806	7.082	7.389	7.079	8.191	6.52	8.269	8.656	8.53	7.4	7.379	10.447	7.317	8.203	6.7	6.865	7.889	6.893	6.713	6.377	7.243
1.5	7.801	7.275	9.565	8.821	9.109	8.638	8.225	8.9	7.769	7.879	9.082	8.327	7.573	6.688	8.231	8.3	7.684	7.741	8.378	7.652	8.107	5.461	8.716	8.14	7.005	7.835	7.864	7.594	7.244	7.385	7.515	8.092
2	8.749	8.131	9.285	6.788	8.102	7.592	10.148	8.231	8.566	7.671	8.714	8.093	6.823	7.952	9.682	8.009	8.05	6.757	8.511	8.875	7.377	7.177	8.465	6.067	7.93	7.49	9.272	8.36	8.458	6.92	8.281	8.139
2.5	8.62	6.27	8.826	8.162	7.356	7.634	6.976	7.943	7.935	6.887	7.12	7.835	8.657	6.613	8.785	7.681	5.799	7.387	8.333	7.816	7.109	7.766	9.066	8.641	7.591	8.118	9.119	9.215	7.868	7.16	8.309	8.383
3	7.221	7.705	7.442	7.054	7.912	6.029	8.886	9.584	8.857	8.053	8.493	9.199	7.248	7.362	8.656	5.904	8.154	6.857	8.001	7.883	6.846	8.24	9.471	7.964	8.053	8.556	9.397	7.358	8.203	7.43	8.459	7.371
3.5	7.099	8.267	8.913	7.167	8.023	7.336	7.104	8.635	7.839	7.064	9.369	7.632	7.425	6.702	7.909	8.063	6.958	7.707	9.145	7.755	7.886	8.134	8.087	7.971	7.562	7.964	9.725	7.995	7.307	8.274	9.445	7.657
4	7.065	6.948	7.548	6.48	7.913	7.597	8.465	9.762	7.344	7.76	7.477	7.999	7.678	8.111	9.283	8.313	7.008	6.25	8.534	7.567	8.64	7.632	10.234	7.514	8.385	6.595	9.156	8.324	6.75	6.816	9.485	8.426
4.5	8.732	7.595	8.455	6.61	8.105	7.075	7.421	9.179	8.317	7.269	9.033	8.024	7.849	6.997	8.14	7.281	7.845	7.563	9.499	6.963	7.042	7.596	8.363	7.304	7.676	5.851	9.132	8.318	8.163	6.821	8.22	9.039
5	8.294	7.822	7.986	7.537	7.685	6.324	7.915	8.349	7.825	7.724	8.969	8.072	7.389	7.408	7.801	7.707	6.768	7.992	9.639	8.848	8.189	7.37	8.312	7.031	8.228	7.761	9.199	7.8	7.651	6.498	8.893	7.652
5.5	8.829	7.605	6.882	8.144	8.654	7.644	8.461	6.835	8.296	11.578	9.555	8.321	8.699	8.43	9.955	7.271	8.1	7.073	7.655	8.471	7.38	7.688	8.438	7.21	8.18	7.281	8.09	7.231	7.962	7.074	7.919	7.27
6	8.126	7.556	7.106	6.099	9.458	7.06	8.068	7.835	12.324	15.181	15.183	9.981	9.386	11.123	16.22	8.285	8.318	7.642	8.343	9.46	7.124	6.18	8.903	7.836	7.477	7.357	8.766	8.399	7.272	6.792	9.38	8.369
6.5	8.01	7.757	6.931	6.893	11.341	7.009	8.484	9.36	15.347	20.091	17.182	14.504	15.605	15.625	22.315	7.413	8.257	7.444	8.054	9.134	7.796	8.335	9.46	8.389	8.316	7.815	8.173	8.663	6.717	6.207	9.003	7.656
7	8.461	7.695	7.313	7.045	13.079	9.081	10.898	10.981	18.618	21.753	23.223	15.467	17.997	18.978	27.479	7.846	8.352	7.605	9.659	9.337	8.545	7.23	9.251	7.485	7.598	7.604	8.763	8.017	5.892	7.561	9.591	6.159
7.5	8.504	7.561	7.516	6.868	14.455	10.185	9.231	12.557	21.464	24.723	26.921	18.975	21.768	23.522	31.287	8.173	8.046	7.187	10.312	13.236	10.724	7.408	8.811	6.819	7.08	8.348	8.639	8.898	8.59	7.209	9.09	6.731
8	6.812	7.919	10.791	8.007	16.198	11.274	10.485	12.163	23.172	23.966	29.568	19.179	24.542	26.292	37.983	12.944	8.486	7.965	9.461	20.542	16.258	8.947	9.06	8.249	7.285	8.252	8.739	7.043	7.685	6.486	8.148	8
8.5	7.283	6.555	6.197	6.654	17.669	14.891	13.394	14.86	24.896	25.716	30.28	23.144	25.52	27.844	40.465	24.729	15.615	7.009	10.206	24.784	19.827	6.503	8.883	8.17	8.529	8.608	8.428	7.586	6.707	7.9	8.346	8.473
9	7.41	7.992	7.538	7.355	19.75	14.598	15.126	14.036	26.761	28.313	31.091	22.482	28.224	27.305	38.922	26.424	19.943	7.864	14.856	29.322	25.155	8.318	8.028	10.391	7.692	6.339	8.106	7.288	7.87	6.373	9.15	8.869
9.5	5.855	6.922	7.331	6.284	20.614	14.956	15.525	13.971	26.03	30.11	32.776	25.828	30.143	29.096	41.901	30.319	22.28	10.556	20.425	30.569	26.848	8.65	9.053	16.372	7.743	7.018	8.985	7.871	7.287	7.402	8.965	7.275
10	6.097	7.816	7.838	6.103	20.383	13.257	17.511	15.091	27.056	27.414	29.536	24.672	28.318	31.355	42.181	33.062	24.056	13.386	24.625	33.646	29.207	10.511	9.333	23.884	7.312	6.809	8.891	9.772	7.044	8.689	10.13	8.261
10.5	7.738	7.466	7.293	6.795	21.33	14.994	18.01	15.805	29.244	29.003	32.484	25.182	32.318	31.05	44.039	34.55	24.637	19.105	30.346	37.043	31.146	17.455	9.522	28.98	7.4	7.699	8.784	8.204	8.973	6.767	8.362	7.208
11	6.769	9.433	9.768	6.656	21.349	14.238	17.703	14.682	28.218	29.5	32.879	26.354	31.569	32.305	46.183	35.665	29.104	24.278	33.847	36.553	33.511	21.164	10.139	33.065	8.79	7.761	8.096	7.596	8.178	6.539	7.758	7.364
11.5	7.849	7.504	7.757	6.19	22.434	17.655	20.203	13.565	27.678	32.447	31.238	26.463	32.479	32.922	45.324	37.465	30.127	27.338	36.373	42.542	36.465	23.68	16.216	38.199	7.605	6.452	13.894	8.357	7.666	7.503	9.088	7.629
12	6.693	7.71	8.321	6.247	20.519	15.206	19.067	14.874	26.762	29.821	31.742	24.432	33.139	33.148	46.619	40.278	30.834	28.682	42.221	43.309	35.368	24.818	19.506	37.795	7.023	6.256	17.379	7.52	6.881	7.285	9.345	8.652
12.5	6.459	7.522	9.976	7.184	23.547	15.865	20.705	15.492	30.122	29.968	34.979	27.622	31.753	32.98	47.99	42.303	31.16	31.813	40.105	39.666	35.488	28.089	29.428	41.025	9.15	7.445	22.312	7.416	7.903	7.461	8.165	7.116
13	8.023	7.417	7.022	6.572	22.387	15.636	21.196	14.546	32.138	28.987	32.889	25.869	32.921	34.05	49.362	39.884	30.83	32.209	41.938	45.787	34.659	30.178	30.393	42.34	7.652	6.245	25.721	7.969	7.087	7.095	9.045	7.774
13.5	7.212	7.445	7.079	7.082	22.101	17.399	21.981	16.21	32.027	30.742	34.971	27.63	34.372	35.191	48.398	42.218	32.705	33.925	38.837	44.674	36.42	29.448	36.342	42.553	8.087	7.148	28.746	7.886	6.24	7.15	7.288	7.582
14	6.413	6.943	8.476	6.413	22.301	17.457	23.212	15.936	31.088	31.444	33.379	25.071	36.123	36.404	50.922	41.196	32.368	34.963	44.639	43.955	36.651	31.751	37.981	45.206	8.287	7.824	30.84	7.402	8.137	7.211	7.431	7.392
14.5	8.381	6.564	6.492	6.532	21.884	18.119	22.885	17.814	30.216	31.858	36.14	25.647	35.304	36.108	48.518	42.277	33.013	34.13	45.25	45.925	38.907	32.123	36.02	44.957	8.13	8.527	38.068	6.996	6.376	6.585	8.079	7.018
15	7.881	6.824	7.805	6.531	21.682	17.493	25.949	16.281	31.066	31.815	35.233	26.651	34.322	35.719	50.385	41.605	33.952	34.818	47.601	46.535	37.28	33.145	41.911	45.09	7.78	7.856	36.657	7.744	7.148	7.684	8.021	6.187
15.5	8.432	7.405	7.122	6.654	22.99	18.505	24.736	15.843	31.258	31.059	35.6	24.994	36.258	35.385	49.444	42.725	33.956	36.703	46.094	49.83	36.401	32.571	44.9	44.576	8.903	8.865	38.852	7.763	7.523	6.283	7.045	6.705
16	7.587	7.614	8.504	8.406	21.255	18.455	25.98	17.959	32.123	32.278	35.216	23.816	35.023	34.99	49.347	42.238	34.484	36.493	48.183	46.22	38.023	34.93	46.041	45.544	5.691	7.987	38.842	7.707	7.244	8.364	7.328	6.266
16.5	6.898	5.868	7.672	6.706	22.966	17.341	26.326	18.547	34.317	31.704	34.577	27.778	34.483	34.466	50.173	42.821	36.856	37.11	45.255	47.481	39.058	34.781	45.445	46.847	7.61	7.582	38.393	8.343	7.74	5.982	5.881	5.526
17	6.972	7.578	8.096	5.705	23.433	16.29	25.916	19.278	33.683	31.078	34.964	26.426	36.303	34.231	49.27	42.911	35.264	37.789	48.269	46.858	37.828	36.689	47.031	49.368	7.551	8.093	39.934	8.754	7.051	7.259	7.665	7.03
17.5	7.57	5.919	9.103	6.512	21.417	16.228	23.464	18.89	32.992	32.408	35.691	26.379	36.861	36.175	51.614	44.816	34.571	37.541	48.096	47.197	37.928	34.526	45.664	47.217	7.874	7.533	42.912	8.15	5.75	6.952	7.118	5.621
18	7.246	6.984	7.916	6.006	23.119	16.993	25.807	17.871	33.297	31.398	35.548	24.948	37.696	34.695	54.015	45.798	35.96	39.676	50.14	45.001	37.958	35.555	48.322	47.039	6.449	7.876	41.835	8.082	6.953	6.796	7.373	5.646
18.5	7.219	6.661	7.966	7.143	21.224	15.681	25.121	18.97	33.622	29.973	34.61	25.016	36.534	36.165	50.576	44.319	36.183	38.449	47.278	47.086	40.013	35.551	46.282	48.117	7.162	7.953	42.824	7.366	6.385	5.493	7.246	6.14
19	7.933	7.531	8.223	6.807	23.547	16.903	21.911	19.22	32.62	30.624	35.691	26.255	36.186	36.088	49.499	46.448	36.165	39.046	50.993	49.641	39.678	36.508	50.708	51.402	8.183	7.681	42.725	7.636	6.61	6.963	7.278	5.899
19.5	7.123	6.404	8.34	7.095	23.73	15.717	21.838	20.18	32.218	31.43	35.282	26.317	34.689	37.478	52.055	43.116	35.618	39.196	53.249	44.896	40.417	38.095	46.894	49.565	7.347	9.022	45.805	7.502	8.148	6.345	5.864	6.739
20	7.286	7.376	7.095	6.576	22.816	17.714	22.919	16.983	32.41	30.985	36.499	26.006	34.104	37.2	53.573	42.85	35.438	39.745	49.194	47.117	39.537	37.241	49.526	48.352	7.646	10.637	44.443	6.093	7.541	7.597	6.861	6.051
20.5	7.147	6.594	7.516	6.234	24.2	17.082	23.571	14.721	32.658	30.143	37.085	24.926	37.018	36.391	51.269	44.054	38.407	39.586	48.497	46.741	39.875	37.915	48.69	46.915	6.904	12.523	43.778	6.819	7.318	7.217	5.907	6.198
21	6.444	5.696	7.441	5.74	23.493	17.186	21.093	14.583	32.247	30.226	34.765	25.533	35.954	37.35	51.526	40.188	34.681	38.345	48.364	46.888	39.671	36.612	51.583	49.346	8.553	19.667	44.857	7.125	7.127	7.409	6.425	6.28
21.5	6.539	6.453	8.282	6.626	23.865	15.672	22.947	13.827	32.567	31.482	34.429	23.382	35.287	36.584	53.497	44.648	36.848	39.097	50.985	46.966	39.687	34.956	48.088	50.679	7.4	21.028	46.427	6.993	6.978	7.769	6.184	6.447
22	8.197	7.281	9.121	4.878	25.239	16.453	19.48	14.492	32.099	31.495	35.256	24.71	34.209	35.379	52.12	46.208	35.807	39.498	49.343	45.714	39.66	36.26	48.518	49.446	7.763	24.61	46.748	8.038	6.813	6.896	7.443	6.895
22.5	8.213	6.669	7.001	5.951	25.497	19.272	20.303	14.871	32.049	33.498	34.859	24.443	35.228	36.315	53.858	46.484	36.067	40.818	50.747	50.488	39.892	37.511	51.407	50.029	8.753	24.616	43.938	6.87	7.23	6.967	9.066	7.184
23	7.891	6.873	7.671	5.016	22.276	18.465	23.194	15.055	31.985	32.374	35.332	25.509	35.475	36.405	51.359	46.037	37	40.067	49.323	48.42	41.075	36.868	48.707	51.022	7.861	27.686	47.665	7.11	7.51	6.977	9.787	6.419
23.5	7.546	6.397	8.259	6.997	25.313	16.916	23.382	15.797	32.776	31.387	35.018	25.234	36.974	35.116	52.701	45.377	37.698	40.6	52.138	46.695	39.93	38.445	47.495	48.353	9.002	30.486	46.283	8.187	6.411	6.192	11.252	5.627
24	7.518	7.085	6.127	6.558	23.414	18.555	22.175	12.529	30.976	33.978	35.737	23.783	34.309	36.645	52.854	45.871	36.419	40.247	49.153	47.623	40.86	37.833	48.419	49.108	8.139	29.614	46.55	8.969	7.949	7.411	13.267	6.809
24.5	7.238	7.205	8.114	7.058	24.625	19.528	22.699	13.714	34.5	32.547	34.172	26.927	30.834	36.368	50.299	47.973	35.728	38.245	50.688	47.962	39.775	38.105	52.04	50.329	7.088	30.318	46.625	10.68	7.01	6.538	13.688	6.893
25	7.572	7.123	7.65	4.826	24.429	18.783	22.69	15.327	34.07	32.284	35.258	25.328	38.227	36.075	55.612	45.345	36.812	38.69	48.774	47.918	41.417	36.939	50.034	49.715	7.265	32.082	46.461	15.986	7.667	6.512	15.511	6.284
25.5	6.885	7.165	6.986	7.406	24.651	16.942	22.466	17.364	33	31.887	37.215	25.913	33.952	37.016	54.563	45.006	38.234	39.508	47.411	47.445	40.3	35.11	51.699	49.667	7.866	31.729	45.242	17.369	6.145	7.163	17.778	6.6
26	7.763	8.25	10.429	6.698	24.634	18.857	22.375	17.687	32.055	31.801	35.379	23.955	36.058	35.047	51.399	46.604	36.36	40.777	47.797	46.186	41.633	35.328	48.831	49.38	7.575	34.667	46.869	20.361	6.327	6.52	19.303	6.206
26.5	7.58	7.595	6.645	5.564	23.369	17.919	19.197	15.757	32.746	32.153	36.542	26.214	33.879	36.3	53.911	45.091	36.408	37.785	50.837	46.701	41.143	36.234	49.809	51.841	7.573	32.67	45.312	23.519	7.813	6.548	17.66	6.833
27	8.54	7.156	6.538	6.644	24.026	16.15	21.147	15.762	32.205	30.365	35.881	27.411	36.231	36.889	52.447	42.286	34.755	39.922	49.912	48.775	40.729	38.755	51.105	50.623	6.898	34.513	43.596	25.397	8.071	6.488	18.363	7.311
27.5	7.208	6.412	8.644	6.669	23.463	16.426	22.728	17.626	32.854	31.907	36.536	25.81	34.653	37.705	53.955	47.396	35.281	39.011	49.918	50.062	41.393	38.052	50.44	50.5	7.837	34.014	44.628	27.795	6.912	7.758	20.005	6.508
28	8.334	8.539	6.523	7.663	22.821	17.729	21.402	17.479	33.159	31.438	36.834	24.615	30.528	35.786	53.782	44.035	37.466	39.756	51.729	49.127	40.284	36.791	50.227	49.587	8.51	32.724	44.051	28.853	6.204	6.225	19.232	6.883
28.5	7.14	7.107	9.751	7.244	24.316	17.137	19.815	15.987	34.53	29.028	34.179	25.981	33.779	36.366	52.734	44.23	35.365	39.591	52.297	49.423	40.21	36.492	50.877	51.441	6.587	33.966	45.859	28.958	6.626	8.066	20.744	5.699
29	7.443	7.226	9.295	6.205	23.87	17.728	19.948	14.72	31.488	30.691	34.736	24.041	37.071	36.57	51.264	46.455	36.395	38.549	48.703	47.009	41.98	38.221	50.08	47.214	7.54	32.53	45.424	31.026	6.887	10.586	19.343	6.929
29.5	5.753	7.703	8.144	7.148	25.013	17.096	18.403	13.842	32.564	30.193	35.501	24.859	36.025	34.608	52.91	44.348	36.036	38.23	49.203	49.76	42.219	37.505	51.321	48.318	7.44	34.31	44.244	30.128	5.869	11.883	20.103	6.953
30	6.594	5.916	8.068	8.288	21.681	15.847	17.446	12.069	32.232	32.236	36.164	25.334	36.585	37.362	52.083	44.186	38.252	39.656	49.817	46.32	42.372	38.886	50.89	49.9	7.333	34.057	44.293	32.815	8.551	13.067	21.327	6.546
30.5	6.885	6.73	7.648	7.582	22.211	18.022	18.909	12.141	31.752	33.305	35.73	23.325	34.686	36.685	53.925	46.977	36.874	38.463	50.734	47.725	40.152	38.52	51.695	48.679	6.776	35.299	45.182	32.925	6.968	15.619	21.018	5.94
31	6.473	7.044	7.9	7.969	21.646	18.407	19.34	9.185	32.996	33.944	37.492	25.833	34.522	36.144	49.576	47.242	34.711	37.836	49.777	46.788	39.517	37.993	51.295	50.511	8.275	34.123	45.377	33.001	6.766	16.05	21.873	5.369
31.5	6.09	9.417	7.786	7.426	22.105	19.575	20.626	11.138	31.906	31.97	36.048	22.983	36.633	36.764	51.629	46.499	38.428	39.072	48.618	46.669	41.307	38.565	48.564	49.018	8.843	34.889	45.124	35.102	7.151	16.762	21.048	6.943
32	7.317	8.553	7.885	9.741	20.206	18.561	20.181	11.355	32.215	32.799	35.388	26.78	34.434	35.77	54.763	48.501	36.429	40.953	49.651	45.975	39.477	40.231	51.615	50.039	6.757	34.922	46.115	34.239	7.513	17.889	20.496	7.605
32.5	8.058	5.21	6.784	8.49	22.138	20.162	20.628	8.947	33.147	32.978	38.723	24.79	34.632	36.204	52.364	46.676	36.45	36.933	52.895	47.951	41.812	37.479	51.264	48.112	7.075	36.328	47.092	36.844	6.881	18.498	20.477	6.096
33	7.795	8.089	8.237	9.581	20.799	19.276	21.318	11.146	32.942	33.431	36.47	25.566	34.873	36.336	53.22	48.338	37.1	37.646	49.9	48.324	42.043	36.917	53.62	48.13	7.646	33.683	46.218	31.931	7.264	18.535	20.594	5.895
33.5	8.319	5.793	7.464	8.053	22.108	19.578	21.052	12.783	33.225	31.11	36.448	23.853	35.654	36.118	53.691	46.069	35.647	41.032	50.043	47.67	40.684	37.983	48.621	49.236	7.218	34.366	46.444	34.314	6.465	19.278	20.436	6.588
34	7.552	6.475	8.736	8.574	21.325	18.7	18.961	10.588	33.419	32.336	37.026	24.42	36.514	35.732	51.375	45.202	37.524	39.858	50.733	49.121	40.063	37.602	50.611	49.795	7.562	35.532	46.165	33.877	6.121	19.045	20.892	7.146
34.5	6.756	6.53	7.538	9.146	21.213	20.193	20.501	10.605	32.215	32.902	35.942	23.41	36.371	34.684	53.376	45.861	34.789	37.771	51.196	46.339	41.69	40.031	51.559	47.702	7.676	34.817	43.876	35.399	5.441	19.723	21.193	8.824
35	7.163	6.259	7.964	10.084	20.218	18.436	19.824	11.953	31.361	31.447	39.08	24.935	34.208	35.221	54.264	44.928	36.736	39.905	47.991	47.68	41.744	38.165	51.313	50.761	8.734	34.641	46.306	35.952	6.221	21.124	19.808	9.809
35.5	6.284	7.359	9.493	10.993	20.398	17.983	20.926	14.356	32.082	31.373	35.781	26.05	37.146	33.698	52.642	45.603	35.187	39.265	50.012	49.389	42.375	38.877	50.674	48.618	8.478	35.015	43.516	34.829	6.497	19.905	18.813	11.383
36	7.16	6.693	8.872	9.031	20.51	18.852	20.886	12.765	31.491	32.495	36.953	24.483	35.451	35.384	55.299	46.198	36.534	38.202	49.018	47.612	42.05	35.851	51.963	47.893	7.194	34.635	45.453	36.986	6.661	20.647	19.902	10.005
36.5	7.981	7.373	8.806	10.202	20.379	18.742	21.777	13.975	31.873	32.784	35.403	23.788	35.526	35.319	54.081	44.758	36.471	39.297	49.552	46.248	41.884	38.92	49.468	49.322	7.51	34.411	44.287	34.046	7.565	21.142	18.794	13.163
37	5.961	7.953	9.826	10.831	19.243	16.553	20.917	13.822	32.036	32.089	35.604	24.15	34.241	36.992	52.395	46.429	36.4	39.298	47.167	45.574	41.559	39.837	50.94	49.611	7.916	35.912	45.131	33.738	7.128	20.511	17.922	11.832
37.5	6.924	7.323	10.118	9.384	18.918	18.372	18.047	11.038	30.107	32.648	34.581	21.93	36.138	35.382	51.997	43.998	36.042	40.469	46.692	48.193	41.17	39.489	52.002	48.23	8.709	32.462	45.618	35.549	7.736	20.833	19.552	12.823
38	7.621	8.617	8.684	10.844	19.559	17.183	20.366	12.631	31.01	32.189	35.26	23.581	36.458	37.852	50.852	45.808	35.72	37.885	48.695	47.047	40.613	38.105	50.647	48.897	7.987	35.053	44.598	34.641	6.786	21.851	17.714	12.304
38.5	6.368	7.898	9.126	10.832	19.612	19.19	19.559	11.185	30.989	32.511	36.68	22.947	34.517	36.771	51.253	46.329	36.472	39.971	51.724	46.039	40.976	39.325	50.525	48.023	7.399	36.612	44.531	34.866	6.28	20.587	18.68	11.907
39	6.136	7.5	8.88	9.956	20.276	17.492	18.738	10.395	32.348	31.611	34.871	22.973	36.563	37.082	51.702	45.965	34.931	38.761	48.83	49.668	39.341	36.599	50.768	48.239	8.464	36.763	44.171	35.234	6.466	21.759	19.699	9.841
39.5	7.137	7.109	8.749	8.581	21.759	18.531	19.654	9.463	33.171	32.326	34.617	24.578	34.219	35.38	52.658	46.37	36.468	37.282	52.239	47.435	39.869	38.314	50.589	50.02	5.873	37.495	45.905	36.222	7.204	20.049	20.217	12.249
40	6.846	8.206	8.542	10.604	19.675	18.689	19.211	10.76	30.89	31.667	35.498	24.996	33.47	34.869	52.222	45.691	35.413	38.529	49.296	46.227	41.997	38.189	49.291	48.445	8.096	35.812	45.218	36.193	6.916	21.461	17.4	13.159
40.5	6.08	8.389	8.022	10.281	20.279	19.575	20.406	35.742	31.95	31.732	37.018	23.861	36.523	35.717	50.911	45.128	35.931	36.875	51.694	46.869	41.175	36.431	48.975	47.75	7.226	36.161	44.068	36.434	8.88	21.096	15.611	19.57
41	6.611	8.271	9.727	9.641	22.323	19.472	19.32	28.064	31.191	31.218	36.342	24.309	35.38	35.355	51.177	45.699	35.739	39.134	47.845	46.951	41.603	40.722	50.194	48.712	7.419	36.135	45.903	36.781	12.181	20.247	16.923	21.936
41.5	6.974	7.369	10.34	11.67	22.17	21.094	20.517	25.923	32.036	33.888	37.887	23.576	33.384	35.272	50.739	43.12	37.854	36.401	49.151	46.797	41.6	37.38	52.037	48.456	7.925	36.022	41.508	34.234	11.259	21.565	16.968	21.256
42	6.119	8.342	11.047	10.721	20.869	20.241	20.232	25.277	30.372	33.007	35.954	24.073	35.585	34.82	51.436	45.638	36.503	37.505	49.999	45.589	41.279	36.79	52.443	49.676	7.263	34.289	45.864	37.719	12.139	21.135	18.012	18.027
42.5	7.552	9.233	9.874	10.054	20.94	18.965	22.823	24.86	29.469	32.396	36.953	23.088	35.479	34.478	53.071	44.494	36.661	39.36	49.785	47.722	40.755	38.3	53.058	46.323	6.851	34.748	44.658	36.915	13.692	20.547	16.508	19.684
43	6.729	7.824	10.805	12.091	22.373	20.03	20.427	23.18	30.338	32.084	36.68	25.542	35.864	35.506	51.011	47.245	37.291	37.148	53.229	47.526	38.302	35.321	54.096	47.255	9.155	35.313	44.947	36.083	13.193	20.935	19.248	19.726
43.5	7.717	8.634	9.561	10.539	21.177	21.3	20.28	23.125	32.212	32.045	34.802	24.709	34.736	36.501	51.333	45.781	37.386	38.494	48.257	46.95	41.13	36.188	50.454	47.572	10.444	36.767	44.825	36.389	15.288	21.462	16.688	19.984
44	8.078	8.086	12.062	11.089	20.659	20.592	19.991	24.576	33.403	32.356	35.328	23.931	33.715	35.965	50.871	47.92	36.422	39.056	51.83	47.199	40.406	37.333	50.995	48.521	14.12	36.444	45.115	37.719	14.86	21.333	16.377	18.868
44.5	7.367	9.481	13.711	11.068	21.903	19.436	20.798	23.809	29.033	31.591	33.3	24.577	36.788	33.853	47.573	47.062	36.285	37.768	47.781	47.327	42.381	36.133	52.074	48.839	15.059	35.04	43.593	36.521	15.425	21.16	18.466	17.034
45	6.77	6.891	11.85	12.713	18.847	19.459	21.152	22.767	31.638	31.38	34.658	24.826	34.486	34.384	51.369	47.916	35.737	38.658	49.387	46.546	41.492	38.034	50.792	47.897	15.775	33.461	44.296	35.465	14.415	22.215	18.096	19.282
45.5	7.068	6.689	9.605	12.442	21.215	19.747	20.152	24.304	30.795	32.148	35.395	23.971	34.981	36.161	49.784	46.964	36.616	39.868	47.326	46.017	40.98	38.072	50.88	44.02	16.118	33.178	42.084	37.011	15.526	21.574	17.498	19.276
46	7.814	6.693	10.584	10.141	20.78	18.155	19.436	21.919	31.298	33.495	33.879	22.832	35.588	35.672	49.324	45.934	35.793	38.927	49.232	45.61	40.21	37.226	49.278	44.142	15.137	36.658	43.932	35.065	14.432	22.456	16.619	18.327
46.5	8.056	7.992	10.699	10.754	18.41	17.727	20.507	21.578	29.926	30.563	33.596	21.845	34.385	37.415	50.602	46.433	37.346	37.035	49.426	48.109	39.713	38.061	49.723	47.764	15.425	34.239	43.242	34.982	13.648	20.597	17.359	17.982
47	6.951	7.872	9.19	10.301	19.699	17.493	19.506	21.26	30.256	32.01	34.42	22.545	34.823	33.438	49.815	43.484	35.192	38.637	48.214	45.719	40.881	38.466	50.202	47.634	16.815	36.28	42.654	35.893	14.917	21.554	16.754	18.627
47.5	8.514	8.764	11.677	10.532	20.202	17.05	19.839	22.778	32.413	32.481	33.274	20.956	34.843	34.561	53.578	46.667	35.097	37.279	48.933	45.01	39.472	38.292	49.273	46.75	17.485	34.804	42.498	36.583	16.015	22.636	15.691	17.901
48	7.001	8.212	11.202	12.039	19.219	18.061	18.576	20.174	29.592	31.483	35.784	23.271	35.954	37.058	50.539	47.196	36.418	36.932	48.794	43.477	41.012	39.059	49.937	48.114	16.955	36.013	44.065	37.425	15.334	21.663	16.627	18.503
48.5	7.301	7.504	10.097	11.656	19.316	17.184	19.781	20.104	30.967	34.274	36.524	22.775	34.205	34.855	50.549	45.865	37.201	39.092	49.949	45.028	39.589	37.712	53.253	47.355	18.208	34.572	43.837	36.67	15.827	20.666	16.646	19.312
49	7.413	7.34	12.016	10.92	18.631	20.387	18.341	19.008	28.263	31.857	33.734	23.399	34.074	35.397	52.273	46.999	35.411	36.385	49.09	44.685	40.994	37.919	49.831	45.415	19.581	33.836	43.917	37.69	14.955	21.789	18.972	17.305
49.5	7.637	8.505	9.822	10.358	19.624	18.096	19.782	17.966	30.343	32.598	34.174	23.241	35.628	32.781	51.382	43.375	35.48	36.566	48.923	46.653	40.319	37.213	51.542	44.387	19.319	34.051	43.899	36.264	16.586	20.402	17.002	19.005
50	7.992	8.752	10.671	13.808	22.781	20.079	20.606	18.984	31.016	33.532	35.479	22.935	33.303	34.702	50.055	46.776	35.634	39.001	48.367	47.828	40.712	36.252	45.057	46.979	18.709	35.191	42.088	33.56	15.902	20.813	15.265	18.405

## Sheet: tg650-MV1
Raw data RT-QuIC for tg650-MV1
time (h)	2.10-2				2.10-3				2.10-4				2.10-5				2.10-6				2.10-7				2.10-8				2.10-9
	replicate 1	replicate 2	replicate 3	replicate 4	replicate 1	replicate 2	replicate 3	replicate 4	replicate 1	replicate 2	replicate 3	replicate 4	replicate 1	replicate 2	replicate 3	replicate 4	replicate 1	replicate 2	replicate 3	replicate 4	replicate 1	replicate 2	replicate 3	replicate 4	replicate 1	replicate 2	replicate 3	replicate 4	replicate 1	replicate 2	replicate 3	replicate 4
0.5	7.815	7.459	8.613	8.879	6.4	7.417	7.537	7.182	6.862	8.354	8.357	8.488	7.456	6.503	8.303	7.732	8.383	6.061	8.639	16.782	7.477	6.766	8.332	8.099	7.031	7.353	7.61	7.241	8.221	7.453	9.21	7.814
1	9.663	7.83	9.865	9.33	8.307	7.759	9.391	8.548	8.977	7.457	8.786	8.093	7.67	7.241	8.911	7.997	8.77	7.174	8.528	17.279	6.646	7.203	8.275	6.454	8.231	7.171	9.407	7.348	7.996	7.999	8.191	7.889
1.5	7.623	7.202	8.817	8.726	8.343	8.428	9.183	8.463	6.852	9.115	8.284	8.698	7.751	7.627	8.626	7.579	7.02	7.207	9.047	16.876	8.171	7.094	9.157	6.514	7.878	6.544	9.164	7.921	6.999	7.256	9.01	7.28
2	7.928	7.746	8.749	7.511	7.248	8.362	7.877	10.076	8.371	6.428	8.909	7.303	7.685	6.643	7.882	7.566	7.486	6.949	8.773	17.299	7.659	7.427	9.118	9.148	7.432	6.868	8.291	8.365	7.089	8.116	8.992	7.91
2.5	7.142	7.181	8.807	7.76	8.412	7.961	9.058	9.167	7.891	7.486	7.914	8.185	7.592	5.793	8.391	7.936	8.584	7.478	8.138	18.944	8.498	7.155	8.846	8.553	7.19	6.82	7.395	8.233	6.998	7.052	8.087	6.742
3	7.928	8.437	8.089	7.533	8.764	6.212	9.614	8.377	8.819	6.211	7.948	9.25	6.136	7.246	9.359	8.582	7.49	7.233	9.078	18.965	7.671	7.472	9.689	7.649	7.532	7.372	8.724	8.104	8.913	8.821	8.544	7.734
3.5	7.157	8.125	8.445	8.248	7.398	7.989	9.636	8.006	7.825	7.55	8.118	7.058	6.885	8.39	9.804	7.249	7.432	7.361	8.974	20.443	8.36	7.918	8.541	7.098	7.117	6.469	7.793	7.919	7.86	6.61	9.384	7.983
4	8.727	8.05	8.006	8.046	7.446	6.651	8.475	7.888	6.436	7.064	8.768	7.949	8.003	8.369	8.146	7.393	8.052	7.581	9.269	17.03	8.93	7.84	8.448	7.291	7.449	7.568	8.257	8.211	7.159	7.902	7.968	8.359
4.5	8.582	7.541	8.517	7.726	7.99	9.157	10.033	7.79	7.204	7.364	8.773	7.126	6.933	7.2	8.638	8.643	6.935	8.126	8.652	18.533	7.309	8.45	8.141	7.811	8	6.386	7.363	7.102	7.427	7.88	7.085	7.511
5	8.355	6.31	9.264	8.193	7.652	7.369	8.068	7.876	7.513	8.612	9.588	7.558	7.798	5.904	7.873	7.837	8.497	5.855	8.432	17.89	8.056	7.72	8.352	7.63	7.87	7.589	8.717	7.658	6.811	8.691	7.496	7.11
5.5	7.809	8.196	10.712	8.255	7.683	8.376	9.656	8.227	8.219	13.764	9.609	9.092	8.111	6.735	8.117	7.787	7.899	7.411	8.677	18.061	7.337	8.331	8.901	8.258	7.588	7.025	8.65	7.616	8.503	7.74	7.796	6.857
6	6.53	7.189	9.131	7.869	8.389	9.155	7.67	7.39	14.514	18.837	15.852	10.85	8.353	8.826	9.168	8.915	8.475	7.446	9.238	18.989	7.124	7.062	8.233	8.247	6.778	7.922	8.454	8.107	7.385	8.391	7.968	7.958
6.5	8.249	6.895	8.824	8.118	7.665	11.854	9.484	8.184	15.503	21.837	20.483	14.327	8.335	11.587	10.751	7.43	8.021	6.462	7.894	20.295	7.185	7.5	9.076	7.645	8.29	8.276	8.576	7.98	6.808	7.636	8.025	6.848
7	5.529	8.065	7.742	7.493	9.084	12.396	9.18	8.71	21.22	24.264	24.795	17.426	17.179	16.038	12.183	11.027	7.985	7.301	9.548	21.71	8.621	7.669	7.814	7.179	6.301	8.393	8.657	8.822	7.881	7.456	8.556	6.557
7.5	8.32	6.014	8.007	8.682	10.031	11.634	11.111	8.547	25.933	29.02	25.225	21.265	20.183	22.795	20.727	15.122	7.779	7.716	8.458	26.28	8.112	7.042	9.677	7.243	6.754	8.169	8.962	7.057	8.067	6.228	9.657	7.243
8	8.512	8.078	9.199	7.512	9.803	11.158	13.437	8.869	26.599	29.311	29.7	21.301	22.788	27.326	26.117	20.556	8.227	8.661	9.171	33.784	7.463	8.762	7.524	8.191	8.189	7.461	8.913	7.955	7.179	8.398	8.194	6.499
8.5	6.732	6.679	8.135	7.772	11.642	12.939	12.531	10.242	28.325	30.673	32.653	23.376	26.092	28.221	31.789	26.841	8.791	14.082	10.231	37.381	7.752	6.797	8.606	7.773	6.996	7.572	8.281	7.469	7.189	7.484	6.791	5.794
9	7.914	4.696	6.623	6.549	10.725	12.514	11.766	10.654	29.442	32.202	32.749	24.426	27.016	32.001	31.971	29.867	14.198	16.872	14.498	43.759	18.376	7.649	9.082	7.758	6.968	7.502	8.739	7.475	8.422	7.705	7.57	7.499
9.5	8.535	6.928	6.475	7.53	13.002	13.006	12.397	11.474	31.959	35.645	35.465	27.617	30.442	31.255	37.513	35.116	18.184	22.663	21.081	45.986	21.658	8.351	7.208	7.888	7.768	6.953	8.05	6.603	7.671	6.879	7.974	7.309
10	7.329	5.936	7.621	8.058	10.865	13.302	13.205	11.284	31.221	32.714	37.102	25.943	28.401	32.126	39.344	35.206	22.542	25.929	27.096	47.696	24.632	8.615	8.122	7.734	7.719	6.489	8.058	8.07	7.422	7.257	7.091	5.298
10.5	7.676	7.226	7.466	6.425	10.313	12.783	12.246	10.618	34.606	32.777	39.101	26.598	31.705	36.883	41.093	35.141	23.649	27.69	29.343	49.515	26.161	10.166	8.189	7.751	8.705	6.529	9.253	7.122	6.735	9.136	8.111	7.424
11	6.305	7.016	8.727	6.697	11.328	11.805	12.623	11.159	32.705	34.341	39.167	26.879	32.529	38.369	41.528	39.433	25.427	28.277	32.727	50.976	27.729	15.851	8.417	8.729	6.536	7.766	8.303	7.82	7.209	6.067	8.473	6.318
11.5	7.122	7.274	8.108	5.615	10.66	11.889	12.109	10.498	34.213	34.127	39.678	27.295	32.553	37.574	43.34	38.23	29.743	30.162	36.389	52.128	31.02	19.706	9.674	8.588	7.514	7.994	7.369	7.221	7.005	6.531	8.832	6.031
12	7.675	6.652	8.001	7.207	11.358	11.897	12.893	13.286	33.845	34.965	39.705	30.517	34.074	38.068	44.55	41.107	29.847	31.604	38.333	53.241	31.422	24.813	8.96	7.674	6.972	7.751	8.968	8.258	7.543	7.948	8.113	7.241
12.5	7.127	7.721	6.661	7.722	11.116	11.631	12.055	13.394	34.95	33.676	39.754	29.981	33.514	38.027	44.638	41.355	31.711	33.104	42.122	52.247	31.627	27.322	8.608	9.403	8.588	6.943	8.419	7.674	7.458	7.486	7.316	4.721
13	6.096	6.639	8.326	5.805	10.723	13.856	15.491	13.294	35.122	35.179	38.78	30.458	34.664	38.101	45.622	43.197	28.429	33.863	43.183	53.741	32.137	29.681	8.626	15.515	7.355	7.472	8.967	7.828	7.221	6.983	7.846	5.177
13.5	8.411	7.077	7.249	6.126	9.352	11.024	14.633	12.759	35.042	36.419	40.836	27.39	35.198	37.681	47.036	41.586	32.517	33.077	43.101	55.876	32.258	30.068	8.336	20.194	8.197	6.506	8.564	7.127	6.459	7.131	6.712	6.491
14	6.028	6.589	7.712	7.122	8.214	11.514	15.284	12.634	35.267	35.757	43.005	29.058	33.477	39.837	45.689	42.834	30.939	34.35	41.932	57.119	31.985	32.718	10.098	26.031	11.181	7.148	7.768	9.453	5.578	7.899	8.113	5.408
14.5	6.54	5.756	7.463	7.427	9.113	11.527	14.404	11.957	35.614	37.653	41.16	28.793	37.921	41.279	44.93	42.43	31.271	33.427	44.694	54.806	32.255	31.436	7.916	26.976	16.958	7.482	7.569	7.401	6.547	6.456	6.981	6.025
15	6.761	6.185	6.798	7.574	10.284	10.011	15.116	10.429	35.623	37.559	42.709	30.317	35.817	40.58	48.026	44.07	34.28	36.326	46.133	54.321	31.755	33.113	7.459	29.199	19.928	6.524	8.816	7.77	7.123	6.983	7.334	6.436
15.5	6.587	6.81	6.786	6.194	9.592	9.941	15.238	11.372	35.355	37.432	41.279	29.363	36.389	41.017	49.217	44.432	35.739	34.22	46.76	54.645	35.268	34.287	9.132	31.813	22.016	7.129	8.513	7.728	6.376	6.915	7.944	4.743
16	6.683	5.803	7.01	6.283	10.129	12.225	14.364	9.923	37.063	36.755	40.389	29.225	36.637	38.397	44.813	46.659	33.366	36.072	46.071	56.076	34.424	36.104	7.285	33.292	24.103	5.682	7.925	7.205	6.648	6.892	7.459	6.679
16.5	6.243	5.691	5.94	7.441	10.636	11.84	13.519	10.594	38.671	36.857	42.091	29.685	38.825	40.021	48.022	42.541	34.284	37.223	47.362	55.11	33.609	34.05	9.261	36.089	24.654	8.671	8.507	7.187	7.061	5.759	6.073	4.977
17	5.963	6.748	7.659	7.645	9.941	11.96	13.77	10.81	37.344	35.728	43.353	31.583	35.716	40.309	45.616	43.851	35.224	36.21	47.874	54.806	35.751	36.346	8.698	35.582	25.973	8.306	7.31	7.997	7.259	7.814	7.509	5.165
17.5	5.242	5.972	7.11	7.991	9.663	9.637	12.776	9.207	37.859	38.429	41.286	28.234	37.884	42.993	50.482	44.544	36.05	38.023	45.393	53.624	34.614	36.437	8.544	35.795	26.885	8.237	8.787	6.919	6.353	6.713	8.102	5.872
18	6.899	6.108	6.403	6.469	9.31	11.496	13.988	10.554	37.977	38.925	42.427	31.13	37.846	39.451	48.228	44.995	37.956	36.419	48.596	56.13	36.103	36.627	7.615	39.838	27.391	9.309	6.455	6.936	6.652	7.271	6.741	4.594
18.5	6.536	6.429	7.281	7.901	11.614	10.166	14.087	9.238	38.976	38.084	42.346	30.668	37.054	40.484	50.411	45.989	33.592	37.558	47.613	57.732	36.251	36.229	8.044	37.955	29.769	7.016	9.371	8.55	6.396	4.647	6.392	4.695
19	6.358	5.828	7.357	6.054	10.57	10.352	13.024	11.062	36.922	37.797	41.598	30.931	37.015	38.075	48.246	45.316	33.556	39.456	46.391	57.799	37.126	35.348	9.837	39.451	32.007	6.923	12.6	7.378	6.621	6.975	6.149	5.293
19.5	7.156	6.034	6.582	7.754	9.708	10.042	12.699	10.303	36.817	39.919	40.867	29.745	37.533	40.81	49.772	46.75	36.33	36.397	47.331	56.733	34.756	36.759	11.714	40.837	30.62	7.843	17.769	9.103	5.927	6.813	7.275	4.981
20	6.237	7.379	8.319	8.444	9.489	10.557	13.206	9.243	39.287	39.697	41.333	28.963	36.586	42.618	48.126	44.636	35.533	37.643	49.006	55.114	38.37	36.449	15.38	40.059	30.96	7.827	20.766	15.385	6.505	6.897	6.654	5.91
20.5	7.437	5.787	5.251	7.667	9.035	10.645	13.757	9.937	38.201	38.656	42.927	29.656	38.02	41.195	51.826	45.974	35.737	36.403	49.242	58.417	38.562	38.673	21.486	41.087	32.414	7.714	22.621	18.233	7.186	7.554	6.655	6.599
21	6.963	5.76	6.981	7.299	9.203	10.24	15.181	9.534	37.565	39.254	44.154	29.223	37.329	42.976	48.26	46.108	36.431	36.477	46.179	59.496	36.979	37.689	26.924	41.398	30.934	6.835	26.036	20.125	5.335	7.835	5.935	6.465
21.5	6.179	6.554	9.335	6.789	9.844	9.942	14.195	9.944	39.675	39.564	43.613	30.517	38.562	40.559	49.038	46.295	36.681	36.235	46.687	56.734	35.389	37.744	26.828	41.95	32.728	7.57	28.894	21.689	7.072	7.183	7.056	7.308
22	6.571	6.823	7.111	8.153	11.314	9.702	12.765	9.09	40.366	38.723	43.659	29.574	35.935	39.904	51.599	48.294	34.759	37.956	49.015	57.96	39.466	38.963	29.73	41.884	31.562	7.335	30.466	22.616	7.019	7.862	5.798	6.828
22.5	6.941	5.448	7.722	5.238	11.019	11.159	13.251	10.293	40.423	38.834	44.152	29.623	36.75	41.038	51.441	47.004	35.253	38.47	49.877	56.76	36.114	39.437	30.931	43.296	33.499	6.782	33.414	25.84	6.31	7.482	6.175	8.384
23	6.674	6.652	8.454	7.055	10.368	10.228	13.331	8.419	40.066	37.981	42.701	29.636	38.711	40.935	48.442	49.2	34.01	38.672	49.685	57.734	38.336	37.642	34.133	42.652	33.663	7.466	32.622	27.988	6.815	9.1	4.794	7.471
23.5	6.503	6.594	6.87	6.37	10.511	9.646	13.81	8.409	41.633	38.54	41.818	28.259	37.361	41.576	49.332	47.686	37.771	37.538	48.694	57.37	37.395	37.683	34.233	43.263	33.296	6.607	36.678	29.151	7.191	8.462	6.116	9.739
24	6.281	7.818	7.769	8.141	10.568	10.672	14.024	8.96	40.586	38.171	45.138	28.419	36.554	41.095	49.262	48.356	36.977	36.907	47.661	57.573	39.128	40.02	34.899	41.784	34.56	7.847	36.56	27.364	6.805	9.845	6.19	7.011
24.5	6.703	7.708	7.646	8.381	8.218	9.83	13.25	8.892	40.274	37.945	43.364	29.869	38.696	40.104	48.732	49.197	37.795	36.954	50.729	57.368	38.027	40.293	36.32	40.938	34.801	6.596	39.073	29.017	6.3	10.86	6.292	7.365
25	7.539	6.862	7.533	6.025	8.789	9.467	13.622	9.939	39.821	38.223	44.901	30.202	39.318	40.609	49.596	49.602	33.751	36.426	49.848	57.626	37.499	40.432	37.424	43.518	32.847	6.669	38.286	29.662	5.361	8.476	6.851	7.657
25.5	7.113	7.569	7.464	5.967	8.097	8.589	12.068	10.227	39.128	38.938	46.581	30.264	37.257	41.047	48.566	48.617	34.951	38.018	50.289	58.157	36.065	40.813	37.35	42.095	34.433	7.158	37.552	29.342	6.501	9.835	5.636	7.31
26	7.748	7.792	8.35	7.497	8.754	8.985	14.791	9.135	38.63	38.491	45.083	30.521	36.068	42.915	50.414	46.354	36.338	39.524	50.805	60.261	37.783	38.436	39.664	43.635	33.572	7.689	40.701	30.977	6.538	8.516	5.162	7.31
26.5	7.166	6.595	7.631	6.515	9.115	11.188	14.214	8.957	39.585	39.044	45.359	30.273	37.21	41.027	52.348	46.352	34.581	38.875	48.102	57.363	37.292	38.208	39.427	39.76	34.742	7.205	37.767	30.123	7.294	9.618	4.405	8.489
27	7.135	7.416	7.243	6.863	9.904	9.07	13.309	9.193	42.282	39.649	48.719	30.763	40.038	39.747	52.024	48.317	36.943	37.156	50.366	57.397	34.373	37.251	37.151	39.258	35.106	6.531	40.722	31.146	5.915	9.252	6.768	7.719
27.5	4.758	6.136	7.778	7.738	9.808	9.324	13.362	9.803	40.675	39.549	44.689	29.942	36.574	39.361	50.834	47.673	35.666	33.92	49.023	58.857	36.348	38.605	42.683	43.807	34.523	7.417	36.711	33.012	6.814	8.77	5.475	8.611
28	8.01	7.779	7.076	7.714	10.551	8.102	13.579	8.962	39.568	40.283	43.622	31.447	36.554	40.452	52.101	47.21	34.543	36.724	50.119	59.175	37.808	39.803	43.194	44.057	34.777	7.211	39.64	35.237	6.582	8.898	5.524	8.009
28.5	7.055	7.585	8.44	7.669	8.245	8.37	11.551	8.479	39.061	38.47	46.27	30.828	36.842	40.15	51.041	47.103	36.708	37.879	49.676	60.382	36.479	39.256	40.351	43.015	34.153	7.366	41.013	33.12	6.783	7.546	5.296	5.985
29	8.063	7.766	6.34	6.642	8.885	7.977	12.397	8.021	41.642	39.526	46.136	30.374	37.659	37.28	51.383	48.169	32.871	38.624	50.878	58.882	38.099	37.207	40.368	40.671	36.488	7.445	38.676	33.101	6.948	8.991	5.378	8.18
29.5	6.91	7.841	7.238	7.274	8.492	8.83	10.314	7.96	42.361	40.188	46.425	30.745	37.34	41.643	50.907	48.176	34.956	38.743	51.313	58.355	38.792	36.702	39.404	42.856	32.362	8.702	40.17	33.1	6.988	8.848	5.952	8.377
30	7.892	5.441	10.49	6.854	8.083	8.237	12.261	7.575	40.605	40.288	48.177	29.004	36.424	40.32	50.166	47.41	37.525	36.192	51.121	62.627	36.01	38.106	39.508	44.097	35.046	7.691	41.186	34.496	7.32	8.685	6.071	8.13
30.5	8.395	7.817	6.719	7.772	7.327	8.191	11.211	8.956	41.401	39.912	48.388	29.857	36.572	39.601	52.553	47.996	34.237	39.627	50.442	58.439	35.8	38.015	40.592	40.599	35.085	7.96	39.374	33.865	6.89	7.89	6.605	9.011
31	6.093	5.922	13.61	13.417	8.38	7.854	11.35	7.889	40.75	38.552	48.681	29.696	40.263	42.195	50.241	47.985	36.953	38.833	50.119	59.393	35.359	37.784	41.105	41.578	30.207	7.679	39.432	36.195	6.766	8.302	5.933	6.732
31.5	9.855	5.824	12.667	11.716	9.326	9.465	12.877	8.039	41.074	40.71	53.179	29.553	38.47	39.847	50.266	48.241	37.535	37.898	52.482	57.038	37.115	38.469	41.17	44.133	35.623	8.23	40.378	35.541	6.584	8.481	6.549	6.716
32	8.579	6.607	11.573	12.015	8.708	9.436	11.692	8.707	41.528	39.413	49.696	29.264	37.162	40.038	48.417	49.456	34.809	36.881	52.313	58.428	35.188	37.698	43.056	43.119	34.764	8.049	41.807	33.77	6.135	8.122	5.095	6.806
32.5	7.341	7.907	10.592	12.789	8.735	8.951	11.446	10.7	42.216	39.354	47.366	31.322	40.388	40.113	52.39	47.431	34.054	38.006	49.474	58.685	37.555	37.958	40.873	45.083	32.764	8.131	39.836	32.266	6.572	8.824	7.006	7.978
33	8.989	5.717	11.164	11.742	7.885	9.309	12.007	10.913	42.84	39.62	47.672	28.464	38.993	40.558	50.076	48.878	35.912	35.952	49.308	57.912	33.077	38.181	40.933	45.455	34.166	8.062	42.239	34.291	6.145	7.97	6.262	8.317
33.5	7.156	6.131	11.185	10.608	8.239	9.671	12.573	10.431	40.015	38.193	50.587	30.93	38.079	39.438	50.074	48.34	33.052	37.277	47.744	60.589	37.911	36.592	41.433	44.919	34.573	7.268	40.247	34.205	8.375	8.899	6.523	6.372
34	6.144	5.22	11.226	10.815	9.436	9.703	12.512	9.363	40.371	37.444	49.907	28.525	35.168	38.53	51.09	48.816	34.908	36.598	50.001	56.365	36.51	36.073	40.792	45.1	35.477	6.714	40.408	35.369	8.158	7.987	5.916	6.974
34.5	7.421	6.971	11	11.497	8.118	9.134	12.594	10.704	41.374	37.797	49.975	30.785	36.669	38.591	49.597	49.29	36.07	39.201	51.012	59.804	35.782	38.77	42.022	45.583	33.682	7.658	41.485	34.802	7.063	9.034	6.371	7.826
35	7.925	7.068	11.23	10.398	8.343	9.168	13.963	8.535	42.784	39.973	49.211	29.873	38.79	40.17	50.208	51.594	36.194	37.031	49.396	60.013	36.009	38.69	41.632	44.999	35.952	6.988	39.618	33.034	7.724	8.848	5.515	7.329
35.5	7.648	6.098	10.611	10.169	7.917	9.216	12.02	9.818	41.445	39.241	49.356	32.507	37.13	38.142	53.287	47.746	36.358	37.809	50.792	59.239	37.346	37.464	40.702	44.669	34.612	7.724	42.54	35.018	7.294	10.324	5.698	6.335
36	8.042	6.726	11.058	9.908	7.658	9.29	10.307	9.759	40.434	41.164	48.946	30.346	35.771	36.88	50.05	45.484	35.095	37.708	50.77	58.336	36.898	38.155	40.648	44.656	32.644	7.849	41.353	34.758	7.012	7.9	6.925	6.825
36.5	7.257	6.983	11.856	9.461	8.176	8.778	12.002	10.121	40.899	38.674	50.061	30.696	38.746	37.582	49.763	48.015	36.376	36.608	51.324	58.994	35.335	36.356	42.538	44.589	33.903	8.434	40.049	35.135	8.401	8.072	5.488	6.309
37	6.522	6.749	10.231	9.129	8.129	9.216	10.804	9.258	41.027	38.698	50.176	29.963	36.717	37.835	47.503	45.696	35.232	37.337	52.199	58.985	35.143	37.7	41.34	43.871	33.216	7.158	42.94	35.537	6.874	9.77	5.815	7.219
37.5	7.59	5.114	10.809	8.069	8.912	10.588	13.58	9.49	38.88	39.56	49.285	29.089	38.158	39.845	51.398	49.061	34.776	38.042	51.69	58.968	36.186	37.418	40.568	41.621	33.886	6.131	41.967	32.895	7.623	9.558	5.828	7.754
38	7.624	6.742	9.501	10.853	7.745	8.97	13.084	10.99	41.632	39.611	49.666	30.066	39.467	38.891	51.928	47.744	34.29	35.428	48.933	59.11	34.856	37.512	39.304	45.947	33.063	7.605	40.977	35.809	7.206	8.529	6.667	8.5
38.5	7.066	7.711	9.289	10.893	8.219	9.766	10.252	10.14	41.673	38.974	48.363	31.014	38.208	39.085	49.157	47.218	34.267	34.658	51.556	56.21	37.2	39.306	42.206	43.449	34.072	8.089	40.376	32.56	5.112	8.598	7.867	6.881
39	8.369	6.029	10.227	10.281	7.518	9.761	11.617	9.514	40.987	37.083	48.738	31.109	37.68	37.026	50.119	49.852	34.728	36.793	51.666	58.194	36.341	36.365	41.125	43.267	36.714	6.634	38.704	34.495	4.365	8.509	8.491	8.357
39.5	6.742	6.525	9.462	9.17	6.927	9.223	10.682	11.093	40.375	39.56	46.41	30.013	34.532	39.152	50.649	48.452	35.243	37.57	52.303	57.703	35.794	38.402	40.858	43.657	34.998	7.772	40.754	33.18	4.742	7.784	8.769	7.181
40	7.322	6.508	10.148	8.648	6.888	9.203	11.579	9.205	40.701	38.682	48.99	30.871	36.259	39.083	50.379	50.433	34	36.296	49.386	59.741	35.657	37.251	39.382	44.942	33.101	8.049	41.399	35.403	5.395	7.687	8.003	8.168
40.5	8.13	8.186	9.466	11.103	8.755	10.478	11.18	9.724	40.026	40.368	50.382	29.839	37.883	38.51	51.341	49.962	36.85	36.925	50.506	57.33	37.215	37.512	43.149	44.777	35.469	7.886	39.818	33.589	4.631	7.916	7.597	7.019
41	7.77	6.742	9.256	9.282	7.831	10.232	11.83	10.884	42.221	38.288	48.826	29.802	35.834	38.443	49.39	50.367	36.057	36.805	48.719	58.813	33.953	38.777	38.91	44.403	33.757	8.391	41.516	35.211	5.418	6.662	8.929	5.726
41.5	8.046	6.383	9.881	7.803	8.269	10.397	13.365	10.616	37.688	38.786	49.756	29.576	38.46	35.884	50.439	49.425	35.174	36.261	50.444	59.309	33.887	36.808	40.37	43.76	32.984	7.161	42.605	32.859	5.265	9.281	7.858	8.49
42	7.199	7.06	9.327	7.913	7.568	9.338	12.123	9.725	41.41	39.71	49.412	30.002	37.532	37.719	48.476	48.511	36.32	36.697	52.263	61.068	36.375	37.092	43.515	44.694	33.729	7.962	41.636	33.89	4.63	7.636	8.251	6.355
42.5	7.817	8.11	9.613	8.345	7.861	10.185	11.396	9.842	42.234	39.093	49.03	29.234	37.566	37.27	49.181	50.837	35.066	37.906	48.578	58.479	36.561	33.334	41.587	42.41	34.629	9.101	42.04	32.123	5.345	8.644	8.31	7.327
43	6.935	6.699	8.443	8.932	9.777	10.492	11.58	8.358	40.62	39.138	50.135	27.979	37.743	36.981	47.83	50.147	33.909	36.151	49.948	58.914	34.686	37.534	39.892	43.686	34.296	7.63	40.291	34.176	5.058	8.372	9.648	7.237
43.5	7.153	7.044	7.812	8.469	9.426	9.828	10.888	10.163	40.428	39.148	49.71	28.254	36.694	36.949	49.369	48.714	33.142	36.346	51.77	59.215	35.138	38.052	42.264	44.376	35.046	8.478	42.549	33.949	3.913	7.828	9.982	7.497
44	8.711	8.094	8.864	8.61	6.053	10.009	11.481	11.352	40.588	38.405	47.702	31.236	36.022	39.311	48.477	50.304	35.22	37.702	47.121	58.125	36.318	36.508	40.16	44.677	34.668	7.774	39.94	35.119	6.207	7.1	8.357	7.432
44.5	7.046	7.702	8.399	8.64	9.506	10.252	12.359	10.656	40.227	38.308	50.043	32.38	37.635	37.412	48.944	49.595	35.607	37.174	51.039	58.116	35.662	36.347	39.856	42.097	34.719	7.493	42.101	35.204	6.249	8.548	10.469	7.364
45	7.687	7.176	8.849	9.416	7.912	9.339	12.126	10.024	41.336	39.385	49.269	31.056	38.463	37.759	47.972	48.727	35.279	37.989	50.464	59.444	35.825	36.146	40.01	44.884	32.977	6.695	39.889	35.417	5.124	7.663	6.833	9.01
45.5	7.319	5.947	9.416	6.323	7.598	9.682	11.537	9.728	40.091	41.312	45.679	30.482	37.731	37.203	48.637	48.904	33.748	36.396	46.251	57.974	36.376	37.566	41.74	42.99	33.374	8.29	39.998	33.631	4.989	6.236	6.758	6.636
46	7.893	7.764	8.349	8.342	7.954	9.373	11.867	10.527	40.24	37.443	46.558	30.077	36.842	37.972	50.558	49.335	35.55	38.082	51.029	57.732	35.398	35.154	38.577	45.015	31.19	6.397	39.251	33.078	4.626	8.133	7.017	7.652
46.5	7.983	11.758	9.526	8.369	8.482	9.946	13.416	9.733	40.855	40.449	48.066	29.888	36.117	35.967	47.784	48.961	36.192	37.409	49.273	57.877	34.098	37.176	41.013	43.355	34.702	7.847	41.307	31.379	6.319	7.883	7.955	8.041
47	7.893	10.589	8.219	8.144	8.437	10.314	11.469	9.485	39.34	39.725	48.205	31.987	35.647	37.4	48.285	47.615	35.479	37.923	48.842	59.339	34.932	37.201	39.277	42.747	35.211	7.09	40.773	34.603	6.05	7.532	8.443	8.495
47.5	7.249	10.062	7.866	6.026	8.061	10.22	10.473	9.65	40.268	38.218	47.915	31.902	36.248	37.454	49.174	48.919	34.545	36.567	49.581	58.1	34.076	37.761	38.133	43.463	33.932	8.46	41.306	36.439	5.727	7.968	7.141	6.796
48	7.949	9.977	8.76	7.604	8.702	9.626	10.457	9.589	41.365	39.155	46.964	32.119	36.574	36.015	49.871	45.968	34.55	37.193	50.149	56.763	34.318	38.002	42.433	45.467	34.84	7.248	42.051	31.497	5.474	7.284	8.957	6.583
48.5	6.838	9.247	8.72	8.293	10.021	9.555	11.994	10.097	41.109	37.637	47.656	29.511	37.185	36.097	46.783	47.274	33.483	38.235	50.892	56.297	36.576	36.407	40.434	43.124	33.292	8.606	39.883	33.21	6.632	7.122	8.396	7.187
49	8.181	10.916	9.264	6.693	8.503	9.517	10.681	8.786	39.647	38.59	48.517	28.473	37.298	35.811	48.262	48.061	34.548	36.716	49.357	56.375	35.832	35.489	42.693	44.304	34.465	7.538	41.816	32.647	5.999	7.182	9.688	7.591
49.5	8.248	10.193	7.415	6.07	8.482	8.832	11.558	9.227	40.473	37.699	47.62	31.691	36.197	37.703	47.378	48.626	34.302	37.546	48.118	59.543	34.966	37.441	41.705	44.781	32.486	7.438	40.381	34.13	5.223	7.44	9.077	14.742
50	7.469	9.067	8	7.185	9.424	8.802	10.42	8.355	39.528	39.88	46.976	29.295	35.284	34.987	47.728	48.237	35.514	37.045	47.726	56.628	35.079	35.988	39.641	45.756	36.347	8.613	39.358	34.303	6.593	5.936	9.396	13.119

## Sheet: tg650-VV1
Raw data RT-QuIC for tg650-VV1
time (h)	2.10-2				2.10-3				2.10-4				2.10-5				2.10-6				2.10-7				2.10-8				2.10-9
	replicate 1	replicate 2	replicate 3	replicate 4	replicate 1	replicate 2	replicate 3	replicate 4	replicate 1	replicate 2	replicate 3	replicate 4	replicate 1	replicate 2	replicate 3	replicate 4	replicate 1	replicate 2	replicate 3	replicate 4	replicate 1	replicate 2	replicate 3	replicate 4	replicate 1	replicate 2	replicate 3	replicate 4	replicate 1	replicate 2	replicate 3	replicate 4
0.5	8.718	6.846	10.257	7.164	7.328	7.176	6.117	8.513	6.888	7.567	7.552	7.295	8.446	6.429	6.908	8.637	7.249	8.065	7.685	6.479	8.345	8.429	8.424	7.355	6.572	6.981	9.175	7.176	7.664	6.655	7.916	8.084
1	8.219	8.179	8.726	7.757	7.412	7.495	8.421	8.088	7.068	7.319	8.058	7.233	6.738	7.241	7.137	8.981	8.555	6	9.213	7.273	6.967	6.857	8.71	8.115	7.747	6.657	7.924	8.557	7.855	7.876	9.174	6.947
1.5	7.04	7.421	11.161	8.316	7.797	7.595	8.289	9.374	7.043	6.957	9.442	7.935	6.321	6.908	8.153	6.604	6.153	6.571	7.67	7.553	7.569	6.95	7.983	7.375	8.598	6.625	8.685	8.13	8.304	8.4	9.382	8.875
2	9.153	7.171	8.087	8.304	8.005	6.281	8.706	8.446	8.242	6.833	7.669	9.691	7.815	8.421	9.054	6.749	6.508	7.093	9.431	8.701	7.837	7.261	8.657	6.542	8.71	7.097	9.473	8.877	7.667	7.363	8.521	7.446
2.5	7.309	8.822	11.177	7.764	9.21	6.089	8.01	8.455	7.596	7.032	9.698	7.311	7.181	6.892	8.028	7.011	7.814	7.082	7.178	8.632	8.443	8.745	9.141	7.378	8.277	5.686	9.43	8.052	7.245	7.072	9.658	8.023
3	7.378	8.138	9.193	8.293	7.433	7.562	10.203	8.965	7.803	7.444	7.78	7.981	6.923	7.353	9.546	7.051	6.152	6.722	8.205	8.045	8.956	6.765	7.579	7.717	6.054	7.728	9.25	7.592	7.021	6.87	7.765	8.644
3.5	7.538	7.478	9.876	8.404	7.044	7.03	9.859	8.402	7.482	6.831	9.952	7.151	6.857	7.864	8.858	8.927	8.116	7.857	8.849	6.695	7.32	8.066	8.649	8.737	8.233	7.318	10.006	8.496	7.854	8.127	8.173	7.574
4	7.719	6.836	9.215	8.48	8.201	8.854	9.713	7.879	7.651	7.526	7.546	7.23	7.359	7.192	7.289	7.799	7.62	6.972	7.911	7.782	7.225	6.904	8.111	7.697	8.176	8.324	8.709	7.31	8.046	6.584	7.689	7.355
4.5	8.915	8.508	9.54	7.825	8.488	7.117	10.75	8.302	6.668	6.881	8.061	9.36	7.577	8.425	7.571	7.752	7.54	7.393	9.487	7.763	8.469	7.672	8.89	8.268	8.403	6.639	7.851	6.948	7.225	6.922	10.099	9.442
5	6.638	7.775	9.026	6.711	10.664	7.38	11.547	12.643	7.517	8.136	8.014	13.9	7.119	8.62	8.591	8.421	7.634	7.853	8.57	7.486	8.544	6.522	8.416	8.774	7.629	7.545	9.883	7.42	7.358	6.768	7.559	6.681
5.5	7.476	7.703	7.846	7.703	15.513	7.59	15.754	13.635	7.236	14.221	8.796	18.889	7.3	6.776	9.119	8.117	6.724	7.114	7.541	7.548	7.77	7.786	8.567	9.443	8.291	7.569	8.853	8.389	6.985	7.168	9.18	9.448
6	7.958	8.203	8.869	9.509	19.158	12.447	21.622	16.41	11.755	17.886	14.662	21.91	7.328	7.058	9.458	7.551	6.038	6.001	8.636	7.54	8.702	7.014	9.035	6.956	8.447	7.886	7.487	8.124	7.59	7.425	8.217	6.55
6.5	7.206	7.793	10.802	8.855	22.986	12.782	25.489	21.895	17.857	24.035	19.989	21.971	7.954	6.893	12.959	7.937	7.993	7.671	8.721	8.756	7.564	6.898	8.316	8.653	8.003	8.162	7.423	7.833	7.48	7.954	7.914	7.57
7	7.107	7.417	9.199	8.315	24.622	15.864	28.608	22.299	21.616	26.086	26.091	23.919	6.528	10.272	16.128	8.302	10.019	8.219	10.531	8.276	8.449	7.392	8.375	7.741	7.032	6.764	7.738	8.797	7.129	7.77	8.119	7.948
7.5	8.328	8.925	8.991	8.329	28.685	17.012	31.098	23.134	25.062	28.54	28.992	25.067	8.449	17.222	21.63	9.216	14.975	8.998	16.694	6.267	8.691	8.134	9.473	8.381	8.026	7.868	7.084	7.374	7.499	7.022	8.432	7.728
8	8.445	7.538	11.194	9.013	29.718	21.154	32.88	25.695	25.705	31.375	30.345	30.586	9.786	21.743	21.965	14.749	18.906	17.071	23.522	8.99	7.159	7.241	8.571	7.653	7.599	6.192	9.121	9.099	8.066	6.815	7.786	7.153
8.5	8.066	8.68	14.886	9.474	31.595	21.002	33.533	25.252	28.048	33.703	34.403	27.906	13.456	23.613	24.896	16.246	22.528	20.875	29.12	12.018	6.728	6.606	8.619	7.954	7.425	6.761	9.339	7.447	6.547	6.328	8.486	7.406
9	8.376	9.268	22.727	10.796	33.187	25.483	35.533	25.707	29.531	35.32	34.948	29.814	15.741	27.271	26.74	22.619	24.853	22.875	33.248	15.542	9.304	7.359	8.31	8.822	8.653	7.267	8.656	7.891	7.233	6.028	7.324	6.3
9.5	8.148	11.284	35.619	24.904	33.548	26.121	33.42	25.817	30.261	34.941	33.804	30.344	16.893	27.608	26.896	24.711	29.372	27.131	34.514	21.715	7.953	8.2	9.753	9.577	8.329	6.792	9.056	7.298	7.302	7.182	6.879	7.739
10	8.78	20.931	52.679	51.37	33.718	29.403	35.916	26.96	31.537	32.917	35.693	30.615	19.146	29.602	28.639	25.298	29.586	28.677	37.139	25.58	9.694	7.085	8.706	8.509	8.071	7.046	8.068	6.854	8.197	7.498	6.581	5.777
10.5	9.25	35.779	67.186	73.832	34.928	30.446	38.985	27.495	31.671	36.315	36.628	30.785	19.731	30.772	28.23	26.976	31.927	29.979	40.393	24.379	13.231	7.754	8.291	9.939	7.481	6.264	8.587	8.41	6.944	7.487	8.057	6.189
11	8.278	48.443	81.661	92.423	33.856	31.759	35.08	27.747	35.223	36.082	36.307	30.597	19.538	31.847	31.238	27.942	31.898	32.252	40.062	27.37	15.492	7.136	9.097	7.584	8.353	7.729	8.954	7.796	6.454	8.318	7.657	8.332
11.5	10.096	64.13	95.263	100	35.409	29.523	36.984	29.373	35.167	37.616	40.708	33.649	20.948	33.226	30.732	31.123	32.772	33.688	41.804	28.69	16.355	7.422	10.186	8.241	7.301	6.685	9.05	8.188	7.757	8.519	6.552	8.531
12	14.021	77.506	99.479	100	36.429	33.725	35.68	31.745	35.093	40.674	38.065	33.18	22.652	33.617	30.58	29.092	33.53	32.772	42.966	27.792	18.362	8.955	13.862	8.942	7.73	6.816	9.43	7.351	6.507	7.498	7.586	6.675
12.5	18.767	86.37	100	100	36.682	30.63	35.916	30.962	35.161	37.949	38.436	32.901	22.372	35.175	33.207	31.371	36.088	35.13	42.54	30.41	19.299	7.077	21.194	7.184	9.402	7.775	9.668	6.251	7.712	7.92	6.302	9.428
13	27.291	96.969	100	100	37.118	31.535	37.916	31.679	35.808	37.274	37.141	35.381	23.48	36.69	33.331	31.539	34.55	35.408	45.744	30.763	20.094	7.058	25.687	7.543	7.844	6.476	7.325	8.604	7.604	6.807	7.766	7.452
13.5	35.78	99.485	100	100	36.935	35.017	37.41	32.503	35.728	39.592	37.936	32.494	23.699	35.363	30.204	32.138	36.118	37.665	45.452	32.747	21.526	8.6	30.091	8.528	8.403	6.679	9.098	7.734	9.256	7.87	8.676	6.598
14	47.839	99.941	100	100	36.479	32.158	40.035	31.446	34.096	40.911	37.323	33.726	24.071	35.919	32.059	32.268	36.369	37.756	47.16	30.868	21.943	7.64	32.908	7.174	8.822	7.588	8.969	8.012	6.937	5.946	8.44	7.002
14.5	55.79	100	100	100	38.608	30.908	36.856	31.666	37.131	40.156	37.954	33.44	23.989	36.653	30.039	33.025	35.652	35.973	44.951	33.448	20.703	7.978	35.864	7.791	7.922	6.524	8.809	8.103	7.176	8.096	6.858	7.816
15	64.026	100	100	100	36.391	36.555	38.365	32.728	37.007	40.36	38.108	36.355	25.489	38.472	32.338	32.712	38.505	37.217	48.412	32.969	23.554	7.402	36.532	8.041	8.318	6.702	17.098	6.806	7.231	7.412	8.741	6.841
15.5	69.411	100	100	100	36.714	34.175	36.957	32.43	35.73	38.861	37.878	33.707	23.851	37.808	32.344	32.797	36.175	37.048	45.45	35.179	24.231	6.416	38.388	9.519	8.12	7.183	20.35	8.41	7.819	6.791	8.224	7.595
16	72.025	100	100	100	38.806	35.621	37.474	36.186	37.213	41.031	36.142	35.324	25.487	37.826	34.896	33.094	37.644	36.273	44.439	33.629	22.54	6.458	41.186	13.058	7.882	8.091	26.569	9.06	8.467	8.399	7.718	7.535
16.5	79.17	100	100	100	36.665	36.736	36.602	36.748	36.63	38.957	38.403	36.337	25.795	37.305	35.282	31.199	37.001	37.958	48.321	33.209	24.248	8.371	42.92	17.354	8.8	7.492	28.511	10.716	7.297	7.268	7.572	8.001
17	85.114	100	100	100	38.288	35.862	36.656	36.385	36.25	41.324	37.137	36.677	27.366	38.305	34.098	35.585	37.476	38.029	46.666	35.17	24.479	8.521	39.923	21.839	7.352	8.138	30.647	16.095	7.001	7.979	6.673	7.693
17.5	89.096	100	100	100	39.615	38.687	37.925	36.834	38.841	40.865	37.333	37.572	26.266	37.426	35.489	34.537	38.063	37.844	48.945	35.798	24.171	10.652	47.402	24.181	7.548	6.874	35.885	20.762	8.096	7.676	7.544	7.103
18	95.912	100	100	100	38.04	36.705	34.324	36.19	35.515	40.097	38.383	35.087	24.691	39.489	32.814	33.374	37.763	37.214	47.967	34.806	25.379	17.753	41.769	26.013	8.274	6.471	36.273	24.772	6.001	7.302	7.549	5.549
18.5	96.428	100	100	100	36.889	38.295	38.475	36.831	36.568	42.656	37.755	36.475	26.751	40.513	35.542	33.671	37.146	38.77	48.073	33.64	24.398	20.367	44.476	28.828	9.395	7.453	37.605	27.615	7.489	7.607	6.168	7.645
19	95.816	100	100	100	38.697	38.989	39.41	39.757	38.335	40.293	39.012	34.332	27.05	38.912	37.417	33.364	36.715	38.317	49.528	33.894	26.7	24.033	44.537	30.925	7.75	8.972	39.503	30.488	6.413	8.609	6.98	6.567
19.5	98.956	100	100	100	40.214	36.248	38.201	36.443	37.22	39.219	36.153	36.836	26.631	38.948	33.651	33.794	38.879	37.972	50.6	35.264	24.441	25.11	44.79	34.228	7.759	6.649	39.322	32.373	7.084	7.294	7.356	6.591
20	99.99	100	100	100	38.215	39.555	39.11	36.21	35.736	42.343	40.301	37.839	27.647	38.264	35.645	34.574	39.982	38.751	47.072	35.698	26.558	28.185	47.825	33.549	8.051	8.275	39.324	30.631	7.328	7.043	6.929	7.466
20.5	100	100	100	100	37.3	39.035	35.038	35.636	37.441	41.821	36.755	37.151	26.474	40.722	33.546	32.191	36.869	39.821	48.286	34.035	26.089	27.157	45.384	34.705	6.688	6.907	40.917	35.03	6.405	6.248	6.887	7.327
21	100	100	100	100	38.249	38.71	39.722	39.395	38.228	41.689	37.005	35.154	27.619	40.59	31.319	33.444	39.492	39.601	50.089	35.577	25.872	28.068	46.596	35.403	7.883	7.865	42.043	36.99	7.519	8.126	6.827	6.34
21.5	100	100	100	100	41.336	37.997	37.325	39.887	38.135	40.289	38.571	36.408	26.928	38.576	35.58	36.846	38.854	39.732	48.847	35.729	28.184	32.351	45.451	37.369	7.54	7.14	41.94	36.363	8.742	6.754	8.369	6.672
22	100	100	100	100	39.455	37.572	37.198	38.813	36.988	42.443	37.924	38.708	27.235	39.381	34.987	36.72	37.632	40.516	48.945	37.83	27.688	32.445	46.941	37.252	8.529	7.293	42.72	38.222	6.67	7.721	7.612	6.388
22.5	100	100	100	100	39.551	39.723	39.628	37.398	36.5	43.743	39.938	39.515	27.714	41.599	36.149	36.449	39.403	39.186	48.801	35.25	27.292	31.216	47.976	36.958	8.056	7.349	45.06	37.482	8.315	6.866	7.45	7.019
23	100	100	100	100	39.908	40.696	37.193	39.099	37.416	43.341	40.474	37.491	29.091	39.854	33.64	36.182	39.617	40.329	49.41	36.355	27.216	33.005	47.411	36.158	7.389	7.618	43.325	38.323	7.406	7.45	7.371	7.688
23.5	100	100	100	100	40.28	40.026	39.301	37.962	37.063	42.49	39.023	39.138	28.878	40.512	35.899	36.192	38.136	39.523	49.724	37.239	29.358	33.296	47.087	38.222	9.338	6.365	45.447	40.866	6.787	6.887	5.902	7.104
24	100	100	100	100	39.05	38.591	36.403	36.316	37.244	41.932	37.96	38.823	30.12	38.661	35.767	36.289	38.425	40.868	50.277	37.902	26.633	31.523	46.167	37.362	7.676	7.797	45.248	37.974	7.606	5.396	7.421	7.049
24.5	100	100	100	100	40.348	41.464	38.854	37.84	38.206	42.46	39.472	41.856	29.883	39.698	35.536	35.986	38.895	41.607	49.577	36.989	27.284	33.811	46.502	37.826	8.498	7.201	43.555	42.033	8.116	7.911	6.571	6.492
25	100	100	100	100	38.834	38.193	38.35	38.574	39.178	43.152	38.047	39.495	29.067	39.658	35.426	36.492	37.005	40.325	50.156	35.515	29.02	34.881	47.944	39.088	7.8	8.44	46.237	41.783	6.728	6.961	7.575	7.454
25.5	100	100	100	100	39.983	40.216	36.363	41.219	37.774	44.262	37.436	38.362	28.955	41.518	35.581	36.061	37.591	40.821	49.45	36.655	26.922	35.575	47.347	39.067	7.76	6.281	45.7	42.028	7.804	6.671	7.902	6.068
26	100	100	100	100	39.198	41.987	38.909	40.667	40.472	40.997	39.078	39.194	29.111	40.425	38.659	35.012	39.896	40.554	51.584	36.209	28.793	34.642	50.364	39.152	6.838	7.208	45.747	40.634	7.215	7.031	8.917	7.56
26.5	100	100	100	100	44.255	40.452	38.52	42.498	39.019	42.792	36.985	36.094	30	38.816	39.387	35.623	40.717	41.13	51.489	36.14	28.675	34.405	49.894	38.447	8.565	7.691	45.043	40.074	6.957	6.334	8.347	7.852
27	100	100	100	100	39.814	42.273	37.33	38.124	40.04	44.588	36.47	36.097	30.03	40.695	39.854	35.225	39.334	40.127	49.521	36.254	28.15	34.663	50.526	39.567	9.054	10.034	45.484	40.759	8.123	7.529	5.941	6.259
27.5	100	100	100	100	40.529	41.198	38.163	38.805	38.184	42.167	36.809	38.851	29.93	39.277	38.593	36.229	39.48	40.463	51.374	35.576	27.609	35.371	47.326	39.952	6.363	6.667	45.089	39.293	7.285	7.98	5.705	7.594
28	100	100	100	100	39.088	40.793	39.937	41.418	38.602	43.042	36.677	36.969	28.154	40.35	36.95	33.21	39.286	41.278	53.653	38.708	29.133	34.553	48.32	38.027	7.787	7.447	43.245	42.572	7.874	7.289	7.496	6.835
28.5	100	100	100	100	38.467	39.951	40.872	39.75	37.87	43.47	39.327	38.728	27.965	41.772	36.59	36.795	38.721	40.823	50.02	39.726	27.213	34.826	47.276	39.068	7.86	7.12	47.667	41.104	7.812	5.412	6.219	5.914
29	100	100	100	100	37.574	39.583	38.631	39.269	39.909	43.078	40.107	39.067	27.824	41.694	37.049	38.218	39.487	42.272	51.916	36.089	30.186	34.595	47.113	39.086	8.456	6.462	44.149	43.685	6.787	6.309	8.121	6.88
29.5	100	100	100	100	39.868	41.063	37.454	42.568	38.57	42.804	36.719	40.744	29.181	40.267	37.741	37.719	39.031	41.724	49.454	38.047	30.573	36.803	48.718	39.438	8.58	7.667	47.475	42.327	6.707	5.745	7.642	5.725
30	100	100	100	100	39.908	40.503	37.306	40.457	39.67	42.904	38.747	38.977	29.365	41.054	38.846	37.717	39.388	44.172	49.711	39.187	28.243	35.958	48.621	40.47	7.054	7.436	46.698	43.6	5.018	6.395	7.262	7.483
30.5	100	100	100	100	40.749	42.693	39.594	40.626	37.822	42.117	40.136	40.56	30.812	40.455	38.926	37.581	39.929	41.446	49.019	39.639	27.89	35.6	48.706	39.883	7.502	8.012	44.901	41.852	7.645	6.731	8.03	7.722
31	100	100	100	100	42.527	40.917	39.15	41.667	40.9	43.304	38.011	38.201	29.357	41.412	36.281	36.637	40.193	38.81	52.488	37.824	30.016	34.15	47.539	40.069	9.117	6.518	45.264	40.766	7.871	7.299	6.624	6.504
31.5	100	100	100	100	40.971	40.654	39.713	42.103	40.048	43.506	40.977	39.145	29.237	40.522	38.48	36.694	40.836	42.07	51.578	38.433	29.592	36.138	46.496	41.46	7.239	7.005	46.448	43.37	7.285	8.399	7.275	5.841
32	100	100	100	100	39.381	41.25	39.212	41.073	40.724	43.173	39.776	36.13	29.921	40.85	37.197	38.775	39.265	41.625	52.036	36.8	28.927	35.911	48.056	40.305	7.342	7.147	44.701	41.152	5.421	6.069	8.068	5.719
32.5	100	100	100	100	39.137	40.779	38.41	40.415	40.538	43.572	35.715	39.365	30.565	41.254	39.734	37.354	38.343	42.27	51.161	36.203	29.131	35.319	48.123	40.347	7.983	7.687	48.186	42.761	6.463	5.868	6.757	5.729
33	100	100	100	100	40.27	43.163	40.878	40.338	40.997	41.729	40.934	36.757	29.137	39.879	37.418	37.956	39.385	38.397	48.547	37.907	30.799	35.923	47.875	38.474	7.94	7.111	43.371	42.394	7.708	6.598	6.393	7.88
33.5	100	100	100	100	41.006	41.186	39.859	39.945	34.927	41.998	38.609	39.946	30.264	40.398	39.507	38.836	37.124	41.073	48.901	37.069	30.659	36.127	49.379	39.979	6.797	8.079	43.073	44.266	6.372	7.199	6.93	7.07
34	100	100	100	100	40.645	40.527	41.491	41.517	40.736	41.821	39.781	37.944	29.181	42.005	36.699	38.789	40.066	39.964	48.207	37.397	30.566	35.012	50.906	39.322	8.692	7.271	46.823	44.268	6.733	6.609	6.742	6.623
34.5	100	100	100	100	38.629	40.021	37.947	42.415	39.797	39.801	38.544	38.404	30.494	41.863	38.5	37.807	38.224	42.878	49.52	37.808	28.749	34.318	45.567	38.679	7.363	7.16	44.846	41.51	7.062	6.74	7.935	6.556
35	100	100	100	100	39.075	40.764	39.961	38.314	37.505	41.004	38.034	37.697	30.091	41.082	38.046	36.863	37.919	42.572	50.382	38.939	28.793	35.344	47.598	40.699	7.319	7.78	44.66	41.197	7.364	7.255	7.372	5.434
35.5	100	100	100	100	41.16	43.293	38.716	42.082	38.673	42.377	38.719	39.165	30.094	41.475	38.313	37.313	38.68	40.225	52.239	39.306	29.547	37.218	47.503	40.823	7.231	8.914	44.048	42.17	6.57	6.858	5.143	5.867
36	100	100	100	100	38.619	41.857	41.353	41.011	39.683	42.712	38.885	38.929	29.989	41.865	37.785	37.871	40.372	42.295	51.886	38.394	29.446	36.229	49.899	38.884	8.481	14.929	45.435	44.746	6.884	8.65	5.358	6.536
36.5	100	100	100	100	40.07	40.204	37.578	44.06	38.481	41.223	38.428	36.739	29.573	39.212	38.25	37.867	39.811	40.041	50.267	40.026	28.88	35.244	49.39	39.319	8.529	17.017	46.733	42.303	6.747	7.018	6.248	6.061
37	100	100	100	100	40.296	40.209	39.132	42.334	39.595	41.816	39.955	38.94	29.191	39.537	37.343	38.322	39.385	41.826	49.309	39.336	28.957	35.66	51.979	38.187	8.445	18.881	47.8	42.633	7.117	7.305	6.593	5.813
37.5	100	100	100	100	39.426	40.123	39.139	42.512	38.492	43.085	39.63	37.256	31.13	39.422	39.912	41.734	39.052	40.247	48.893	39.302	29.895	36.319	45.985	39.449	7.311	21.215	45.302	41.23	5.946	8.14	7.576	5.623
38	100	100	100	100	40.065	40.219	40.346	38.403	40.967	40.889	40.642	36.567	30.094	41.911	39.745	36.937	38.39	42.562	49.963	39.602	27.523	37.32	48.54	37.593	7.563	21.883	43.631	44.112	6.481	6.192	6.601	6.386
38.5	100	100	100	100	39.29	39.946	39.034	39.029	39.6	42.75	41.538	38.81	29.776	40.769	39.331	38.239	39.368	41.316	51.069	41.661	32.422	35.631	47.524	40.589	7.838	22.189	44.073	43.981	7.073	7.63	7.358	6.14
39	100	100	100	100	39.458	41.57	37.977	39.596	38.936	43.095	41.061	36.638	29.808	40.091	38.948	37.196	38.006	41.543	49.024	40.016	31.142	37.196	49.97	39.189	8.908	27.372	46.07	41.88	6.145	6.037	7.698	6.148
39.5	100	100	100	100	38.949	40.681	38.024	43.668	38.019	42.135	38.812	39.585	28.96	41.19	38.207	37.376	39.294	43.37	50.016	37.34	28.581	35.776	47.573	40.97	8.064	25.33	46.385	42.938	7.68	6.915	7.11	6.919
40	100	100	100	100	40.159	41.182	39.444	40.648	37.427	42.552	37.376	38.102	30.213	40.635	37.975	38.575	38.551	39.732	48.726	39.356	31.431	36.418	46.285	38.817	6.996	27.863	43.369	43.828	6.927	6.244	8.093	7.047
40.5	100	100	100	100	38.98	42.006	40.298	39.835	38.907	41.595	38.187	35.572	29.233	40.496	41.001	38.793	39.36	40.866	50.733	37.244	29.996	34.746	50.615	40.55	8.663	27.168	44.743	43.448	6.022	7.163	7.191	6.856
41	100	100	100	100	41.559	41.007	40.249	40.137	38.154	41.393	38.333	36.404	30.388	40.793	36.789	37.87	40.207	39.881	51.484	39.35	28.641	37.165	49.225	40.713	7.601	28.967	45.343	42.774	7.034	7.685	7.02	5.442
41.5	100	100	100	100	41.633	40.79	39.252	40.894	40.428	41.721	39.734	37.345	28.846	41.747	39.768	37.672	38.738	40.949	49.909	38.635	29.464	36.883	46.302	39.513	6.44	26.848	47.117	41.62	6.153	6.848	6.609	6.602
42	100	100	100	100	40.173	42.429	39.104	38.341	36.946	41.581	38.992	38.448	28.407	39.595	39.432	37.434	38.986	41.085	50.806	37.656	29.839	34.294	48.369	38.245	7.258	29.073	43.857	42.484	5.785	7.114	6.85	6.723
42.5	100	100	100	100	40.657	40.342	36.961	40.496	39.371	42.529	39.111	39.097	30.732	38.211	35.306	37.7	37.903	42.324	48.08	38.819	29.747	37.208	50.378	38.336	7.686	28.812	46.304	41.267	6.448	7.977	6.81	6.311
43	100	100	100	100	41.17	40.948	39.951	39.982	39.19	43.421	38.92	38.132	29.883	39.801	36.701	36.45	38.688	40.341	49.981	40.15	29.541	34.67	44.741	41.238	6.635	28.195	47.156	39.922	6.803	6.712	8.176	6.341
43.5	100	100	100	100	39.107	41.233	37.752	41.086	35.63	41.187	39.347	36.493	30.119	40.978	38.021	38.75	39.571	39.815	50.765	38.17	28.47	35.973	48.981	41.214	6.553	29.724	47.19	41.757	6.27	7.207	6.091	5.531
44	100	100	100	100	39.463	39.184	40.881	43.059	38.541	41.925	39.163	39.016	30.897	40.633	37.907	37.946	39.053	40.027	50.315	37.775	30.468	36.438	48.092	38.565	7.722	29.011	44.4	42.251	5.795	6.058	6.216	4.548
44.5	100	100	100	100	40.598	41.111	38.968	40.763	39.478	42.433	39.676	38.28	29.754	41.513	38.576	38.717	37.154	39.711	49.313	40.379	29.355	36.028	47.91	40.656	8.264	29.928	45.332	42.837	6.178	6.847	7.594	6.624
45	100	100	100	100	39.321	42.618	37.442	40.417	37.844	41.38	41.038	36.346	30.29	38.893	36.974	38.563	38.038	40.841	50.23	39.996	30.091	35.598	46.45	38.008	7.322	28.855	45.576	40.918	7.082	6.532	7.641	5.722
45.5	100	100	100	100	38.984	41.436	38.092	41.74	37.624	41.023	38.614	38.187	30.971	41.268	37.924	38.785	37.813	41.971	49.701	39.503	29.628	35.99	46.938	40.277	7.377	30.759	46.321	40.868	5.675	7.091	8.592	5.939
46	100	100	100	100	38.878	41.028	37.187	39.776	39.359	40.743	38.116	38.953	31.921	39.828	38.835	39.55	39.058	39.95	48.413	38.14	28.375	36.287	45.758	38.105	6.707	28.898	48.656	41.346	6.524	7.362	8.133	5.022
46.5	100	100	100	100	40.658	40.854	37.335	40.966	38.125	42.171	39.205	37.653	28.88	38.671	41.357	37.813	38.542	40.127	49.692	36.927	28.811	34.701	49.978	39.918	7.894	30.947	46.066	41.435	6.37	6.967	7.127	6.373
47	100	100	100	100	37.464	39.857	39.713	38.467	38.058	41.285	37.786	39.277	31.808	40.788	38.783	37.163	37.659	39.617	47.68	39.266	28.849	35.267	46.098	39.122	7.453	29.629	44.42	43.143	7.201	7.155	6.171	6.093
47.5	100	100	100	100	40.732	42.171	39.127	39.609	39.252	40.336	38.643	38.328	30.262	40.851	38.133	39.705	38.483	40.379	49.653	39.925	28.721	36.034	46.799	40.036	6.649	31.275	45.712	43.439	6.128	7.004	6.502	7.771
48	100	100	100	100	39.162	38.827	35.867	37.923	38.857	43.513	41.617	38.158	28.949	42.113	38.494	38.743	36.411	39.191	48.906	39.035	28.662	34.025	45.687	40.47	7.159	30.148	41.98	43.111	6.434	8.805	7.726	6.396
48.5	100	100	100	100	41.06	40.705	39.383	39.795	37.94	38.605	38.865	40.648	30.329	40.357	37.616	36.101	38.708	40.29	49.32	37.807	27.85	34.287	50.101	39.898	7.791	31.69	45.539	41.076	5.925	6.541	6.346	4.626
49	100	100	100	100	41.083	39.79	38.636	39.309	39.475	40.906	38.605	38.041	30.638	38.956	36.113	38.318	36.601	41.477	49.587	39.718	29.229	35.6	50.757	39.821	8.588	31.482	45.244	40.25	6.175	6.371	5.89	6.074
49.5	100	100	100	100	39.904	41.378	38.001	39.437	38.151	42.634	39.548	37.934	29.377	41.423	37.443	37.873	37.243	39.09	48.886	39.807	30.325	34.054	50.328	39.155	7.09	29.215	45.032	42.137	7.83	6.734	5.825	5.773
50	100	100	100	100	40.426	41.11	39	38.948	38.403	40.142	40.418	33.839	30.601	41.02	38.326	36.291	38.018	40.719	47.61	40.491	29.17	35.17	47.695	39.347	7.92	29.984	45.209	44.481	6.198	5.763	7.356	6.598

## Sheet: tg650-MM2-c
Raw data RT-QuIC for tg650-MM2-c
time (h)	2.10-2				2.10-3				2.10-4				2.10-5				2.10-6				2.10-7				2.10-8				2.10-9
	replicate 1	replicate 2	replicate 3	replicate 4	replicate 1	replicate 2	replicate 3	replicate 4	replicate 1	replicate 2	replicate 3	replicate 4	replicate 1	replicate 2	replicate 3	replicate 4	replicate 1	replicate 2	replicate 3	replicate 4	replicate 1	replicate 2	replicate 3	replicate 4	replicate 1	replicate 2	replicate 3	replicate 4	replicate 1	replicate 2	replicate 3	replicate 4
0.5	8.465	8.391	7.625	9.393	7.323	7.179	7.335	8.575	6.56	7.397	7.735	8.956	6.767	7.003	9.237	7.103	6.85	8.162	8.033	7.905	7.256	7.508	8.242	7.191	7.408	7.609	8.443	7.311	6.836	6.92	8.307	7.335
1	7.94	7.891	10.417	9.292	7.289	7.278	7.555	7.583	7.782	7.162	8.304	8.445	6.926	6.42	8.252	7.871	7.772	8.021	7.491	8.94	7.641	7.478	7.111	8.456	7.732	6.852	8.961	6.749	7.054	6.262	9.103	7.39
1.5	7.468	7.508	8.732	7.64	7.406	7.292	8.532	7.619	7.232	7.582	7.596	8.654	8.23	6.601	7.664	7.553	8.454	7.247	7.747	7.68	7.918	8.032	7.998	8.144	7.585	6.731	9.573	7.812	6.228	6.424	9.588	8.3
2	7.324	8.144	8.792	7.122	7.055	8.258	7.595	8.242	7.53	8.002	8.291	9.343	7.55	7.002	8.853	8.338	8.086	8.76	8.262	8.149	6.947	7.764	7.896	7.947	7.262	7.341	8.915	8.375	5.733	8.237	8.349	8.915
2.5	7.958	7.218	8.258	8.247	6.821	7.236	8.743	8.564	6.998	6.605	7.026	7.971	8.902	7.651	8.149	8.555	7.709	7.333	7.977	8.436	7.297	7.242	7.231	7.999	7.566	6.985	8.631	7.333	7.536	6.531	9.332	6.838
3	8.397	7.709	8.758	8.337	7.78	7.472	7.318	7.94	7.03	6.933	9.337	7.525	7.556	6.838	7.138	7.6	7.232	9.052	7.552	7.22	8.133	8.625	6.892	7.349	7.216	6.969	8.966	7.408	7.884	8.495	8.439	9.643
3.5	8.178	7.218	8.135	7.731	6.627	7.613	8.799	7.075	7.839	7.073	6.34	8.013	7.076	7.01	7.927	8.659	8.016	7.14	9.062	8.511	8.244	6.75	8.913	6.976	7.306	8.26	8.166	8.149	6.501	7.391	8.653	8.691
4	8.443	8.004	7.677	8.388	7.671	8.2	7.629	6.164	8.912	7.386	8.123	7.775	7.925	7.317	8.689	8.965	6.72	8.223	10.214	7.158	8.46	7.577	8.191	7.31	7.754	8.289	7.953	8.117	8.036	7.753	9.128	7.523
4.5	8.865	8.056	10.234	7.968	8.001	6.454	8.962	6.972	9.1	5.74	8.186	6.547	6.838	6.12	10.044	8.838	8.242	8.27	8.881	7.689	7.314	6.607	9.66	7.956	6.64	7.765	7.951	6.279	7.413	8.118	9.638	7.697
5	7.381	8.764	10.367	9.415	9.329	6.447	8.356	7.475	7.46	7.306	7.686	8.041	8.309	7.504	8.231	8.749	8.327	6.949	9.523	7.523	7.327	7.845	7.489	7.921	7.497	7.246	8.913	7.628	8.42	6.858	9.673	7.899
5.5	7.912	6.579	10.282	7.531	7.067	8.59	9.119	8.548	8.22	6.94	9.606	8.241	8.106	8.241	8.335	8.381	8.291	7.903	8.094	6.982	7.966	8.076	8.251	7.418	6.492	7.849	8.125	6.692	7.547	6.225	7.625	7.667
6	8.522	9.077	9.344	7.83	7.388	6.746	11.952	8.182	8.899	6.482	7.452	9.158	8.507	8.578	7.946	9.131	6.617	8.694	8.991	8.903	7.242	6.231	9.453	8.186	6.928	7.469	8.045	6.72	8.338	7.331	8.973	7.675
6.5	8.48	8.529	8.82	9.681	8.288	5.548	16.371	10.997	7.172	7.679	8.132	7.435	8.308	8.328	8.217	8.577	7.761	8.05	9.358	8.44	6.794	8.445	7.736	7.374	8.118	8.5	9.692	7.289	7.91	6.826	6.092	9.042
7	7.103	9.931	8.155	7.456	7.44	7.419	20.537	13.813	9.535	7.401	9.035	7.447	7.065	7.799	8.206	8.604	6.985	9.748	7.373	8.27	8.076	8.294	8.1	8.084	7.513	5.784	9.888	6.478	5.85	6.358	6.822	7.804
7.5	8.661	7.384	9.227	8.998	8.197	6.89	20.004	16.061	7	6.699	8.645	8.897	7.197	7.942	8.329	7.243	7.868	7.617	8.295	8.886	7.293	8.641	7.768	6.908	7.385	7.545	9.856	7.968	7.038	6.809	8.251	8.068
8	7.739	7.811	9.313	7.665	9.094	6.675	22.079	18.14	6.807	7.604	7.731	7.98	7.139	7.51	9.054	8.755	7.576	7.368	8.733	6.702	7.294	8.158	7.326	8.252	7.739	7.446	8.688	7.228	7.337	7.541	7.561	7.95
8.5	7.285	7.516	8.825	7.314	8.114	6.434	24.074	19.573	6.996	8.277	9.593	12.868	8.098	11.507	10.106	6.273	7.828	7.691	8.71	8.204	7.075	8.944	9.206	7.029	6.977	7.672	6.963	7.196	6.868	7.195	8.684	7.98
9	7.371	8.942	7.614	8.33	8.935	6.605	23.984	22.469	7.288	6.287	8.024	15.007	7.774	13.3	10.851	6.781	8.772	6.867	7.488	9.137	7.711	7.006	7.701	8.993	6.962	7.749	7.432	7.521	6.85	6.785	8.681	8.331
9.5	7.392	7.777	9.637	8.624	9.821	7.795	24.489	21.735	7.786	8.851	10.381	17.983	7.849	16.957	14.857	9.269	7.149	6.898	9.613	7.733	7.533	7.832	8.029	7.145	7.507	8.278	9.603	7.97	7.261	7.516	7.208	7.139
10	7.874	7.55	9.214	8.845	9.837	7.6	24.966	24.783	8.602	12.904	11.421	19.323	7.543	18.473	19.764	13.568	8.267	7.121	7.58	7.536	7.399	6.849	7.639	7.631	7.066	7.42	9.441	5.869	8.016	6.33	7.27	6.702
10.5	6.923	8.472	8.315	7.127	10.643	7.544	26.694	23.654	9.672	13.289	15.085	22.17	7.328	20.403	22.68	16.067	7.787	6.32	9.22	7.719	7.383	7.518	8.19	7.342	7.06	7.858	8.176	7.919	6.555	6.331	7.52	7.473
11	7.596	7.704	8.687	7.732	11.856	7.144	22.844	24.399	13.053	16.805	17.344	22.692	7.835	21.945	23.047	19.682	10.105	7.893	8.667	8.282	7.345	6.855	8.058	6.99	7.323	7.315	9.799	7.497	7.725	6.809	7.771	8.139
11.5	7.335	6.862	8.856	8.746	12.169	8.267	25.947	23.985	15.741	18.168	21.355	23.249	10.913	23.195	22.82	21.442	9.153	7.138	8.598	8.96	8.078	7.909	7.704	8.173	7.269	6.706	8.871	6.371	8.662	6.195	9.631	8.184
12	7.441	7.933	8.587	7.555	13.616	6.696	27.699	24.539	17.677	19.245	22.633	25.609	16.551	21.004	27.175	21.392	8.073	7.248	8.418	7.328	7.113	7.549	8.958	6.125	6.855	6.919	8.804	8.173	6.697	7.637	7.583	7.084
12.5	7.362	7.445	8.191	8.703	15.728	8.471	24.662	25.369	18.857	19.038	24.217	27.572	18.246	23	28.078	23.936	8.191	6.93	8.585	7.884	6.648	6.099	6.88	8.19	8.162	8.413	9.778	7.164	7.07	7.578	8.011	7.148
13	8.345	7.678	6.952	8.681	17.108	7.832	27.042	25.921	20.679	21.202	28.369	27.959	19.037	23.532	28.299	22.799	7.72	8.247	9.775	8.947	8.322	7.011	8.867	7.929	7.982	7.214	8.561	7.55	7.455	5.852	7.927	7.762
13.5	7.657	6.272	9.369	8.038	17.058	9.611	25.738	27.051	20.64	20.134	26.004	27.861	20.308	23.235	30.671	25.554	6.925	7.173	9.63	8.942	7.365	7.46	9.101	7.545	7.4	7.2	7.122	7.581	6.923	6.811	6.932	6.971
14	6.628	8.137	8.961	9.352	16.8	10.258	28.341	26.307	21.322	21.248	28.945	27.046	19.07	23.318	28.505	28.212	7.974	6.721	10.837	8.235	7.024	7.644	8.22	7.836	8.599	8.643	8.177	6.849	8.07	6.579	6.105	6.496
14.5	7.499	8.406	7.499	8.849	17.53	11.674	27.876	25.327	23.18	20.782	26.691	30.639	21.118	23.922	29.283	27.47	7.214	8.122	9.025	8.291	7.654	6.113	9.296	8.188	7.049	7.106	7.79	7.178	9.086	6.295	6.342	7.56
15	6.949	7.756	9.192	10.69	18.15	11.335	26.214	28.865	21.582	21.602	28.911	29.846	20.35	24.962	31.544	27.258	6.252	7.672	8.489	7.397	8.397	7.597	8.597	7.108	7.622	7.755	9.916	8.474	8.148	7.289	7.589	6.528
15.5	8.269	9.302	8.527	13.318	18.734	13.231	25.968	26.867	22.375	21.298	28.749	29.89	20.907	24.994	30.131	27.591	9.875	8.055	8.066	7.317	6.481	7.014	8.226	7.852	6.294	6.886	8.972	8.128	7.439	7.899	8.368	8.562
16	7.782	8.722	8.777	12.646	19.868	13.545	28.912	29.838	24.848	21.889	31.565	30.97	20.915	24.056	31.344	28.128	8.093	8.175	9.103	8.043	6.913	7.418	7.144	6.49	8.857	8.109	7.497	7.603	7.973	6.23	6.774	7.178
16.5	7.703	11.203	9.733	11.601	18.043	12.149	26.575	30.941	24.165	24.56	31.869	30.204	21.665	26.483	33.428	28.565	7.447	9.074	8.987	8.9	7.64	7.938	7.905	6.985	7.25	8.093	8.115	7.376	9.033	6.453	7.781	6.973
17	7.34	10.091	7.866	14.498	19.756	13.229	25.969	29.957	23.851	24.939	30.473	31.877	21.441	26.727	31.224	28.9	7.284	8.034	9.044	7.554	8.386	8.005	8.057	7.438	7.226	8.646	7.89	7.604	7.824	7.205	6.404	6.509
17.5	8.093	12.149	9.458	13.44	19.464	13.604	27.841	31.106	25.281	22.971	31.791	30.967	20.466	25.727	31.458	32.1	7.394	6.723	10.242	8.259	6.363	6.613	10.86	8.559	6.884	7.985	7.731	7.624	8.021	6.572	7.095	5.827
18	8.21	11.598	8.363	14.093	18.844	14.233	28.023	29.471	24.901	22.54	32.289	31.016	22.302	23.906	31.145	32.428	7.873	8.024	9.189	7.46	8.128	6.98	8.558	6.562	7.627	8.358	9.29	7.335	6.452	7.974	9.043	5.327
18.5	8.767	11.751	8.851	13.564	18.807	13.616	29.3	31.601	25.062	23.546	31.613	32.245	21.196	26.682	32.087	29.127	8.989	7.12	8.399	8.372	7.449	7.665	8.508	9.301	8.375	7.9	7.802	8.483	6.176	6.798	9.633	5.155
19	7.336	11.47	8.75	13.011	20.474	12.863	27.527	30.081	24.782	23.83	34.787	30.428	22.279	28.235	34.773	30.88	10.712	8.155	8.386	8.54	8.066	6.365	8.826	7.662	7.23	8.277	8.712	6.552	5.487	7.001	7.06	7.295
19.5	8.552	11.909	9.464	13.53	19.168	14.065	27.577	32.333	25.042	23.653	32.928	33.36	22.196	27.098	32.796	30.66	13.354	9.898	10.334	8.136	7.691	6.354	7.65	6.995	6.702	6.632	9.397	7.2	5.845	6.759	8.88	6.086
20	7.296	12	9.342	14.453	19.226	15.007	27.13	32.407	25.879	23.119	32.726	31.765	22.52	26.67	33.541	31.708	16.019	13.25	12.897	7.319	7.21	6.396	9.044	9.062	6.432	7.265	7.222	7.317	6.097	6.254	7.204	6.115
20.5	7.703	13.898	9.844	13.497	20.465	14.736	28.208	32.021	26.724	24.152	34.653	35.265	21.703	26.662	36.396	32.709	16.583	14.158	18.287	8.093	7.714	7.253	8.755	8.948	8.105	7.14	7.865	7.33	5.741	6.603	6.81	6.109
21	8.084	12.948	11.157	14.108	20.857	14.581	28.377	32.407	24.183	26.15	33.977	31.909	22.225	27.686	36.077	34.615	18.252	17.339	23.223	8.377	7.191	6.836	8.032	6.993	6.628	6.818	9.103	7.06	6.484	6.294	6.609	7.372
21.5	8.746	13.446	10.977	16.528	19.876	15.228	29.355	30.734	26.787	25.018	34.483	32.348	22.777	28.187	35.558	32.301	17.801	16.332	26.919	8.478	9.01	7.69	7.944	7.575	7.222	7.932	8.078	6.238	7.419	5.916	6.382	7.888
22	7.874	14.134	10.354	12.791	21.051	15.395	29.509	29.86	26.342	24.38	33.22	34.644	22.993	27.821	33.925	33.133	17.965	18.146	29.199	7.326	8.83	7.093	8.549	6.991	7.127	6.904	8.792	7.79	5.74	5.293	7.077	6.13
22.5	7.892	15.767	10.648	15.537	20.962	15.468	29.849	31.418	27.211	25.551	34.9	33.498	22.978	26.234	32.754	31.911	19.643	17.099	30.635	10.916	13.551	6.628	8.149	6.964	7.577	7.028	8.627	8.266	6.779	6.483	7.376	5.401
23	7.13	12.62	11.852	15.371	22.544	15.527	29.179	29.25	26.324	23.418	32.78	34.063	24.309	27.567	36.926	33.083	19.066	17.404	30.944	15.438	16.587	7.83	7.719	7.782	9.494	8.346	7.311	6.819	6.819	6.34	5.812	7.657
23.5	8.492	13.202	11.899	14.994	21.643	16.843	28.136	32.4	27.299	26.596	31.403	32.52	23.558	28.291	34.981	33.95	18.835	18.643	33.816	18.805	20.348	7.52	9.171	7.266	5.686	7.524	8.085	7.494	5.508	6.812	8.345	5.72
24	8.413	12.062	11.534	15.311	22.071	16.389	28.997	31.479	27.383	24.602	31.861	33.958	23.893	26.31	35.103	33.074	19.146	19.69	34.043	23.873	21.256	7.207	8.356	8.384	7.474	8.396	7.68	7.342	6.051	6.595	8.116	6.719
24.5	8.51	12.762	13.177	14.584	21.661	17.897	29.195	30.922	27.499	26.481	34.895	34.521	22.129	28.631	36.548	31.863	21.836	20.895	35.801	24.548	24.391	7.134	7.296	8.217	7.854	7.141	8.957	7.319	4.687	7.711	4.325	6.636
25	8.007	11.675	12.355	15.603	23.512	16.09	27.509	31.964	27.244	25.063	31.798	32.877	24.395	28.395	35.264	34.116	19.228	20.687	36.718	26.612	25.3	6.902	7.702	7.043	7.704	6.367	8.268	7.353	5.244	5.81	6.051	6.241
25.5	8.403	14.885	12.108	16.186	21.672	15.878	28.662	32.618	26.523	25.501	33.24	35.235	22.203	27.5	36.345	32.733	21.804	20.829	38.569	28.163	28.254	8.954	9.295	6.394	8.916	8.64	8.445	7.593	5.698	5.633	6.889	6.272
26	9.344	14.108	11.872	15.492	22.588	16.222	30.146	32.866	26.968	24.809	35.24	35.631	24.097	27.488	36.639	33.378	19.883	21.844	39.155	31.271	27.282	7.689	9.228	6.602	7.011	7.55	7.538	7.674	6.121	6.78	5.851	8.329
26.5	10.164	13.785	11.61	15.555	21.969	16.741	27.523	31.627	27.122	26.786	36.309	32.199	24.756	29.487	36.459	35.139	21.976	20.554	40.501	30.737	28.282	9.804	10.787	6.403	7.891	8.298	8.099	8.735	5.014	7.021	5.291	6.662
27	10.25	14.754	13.155	14.358	24.236	16.833	29.761	32.902	28.224	26.072	36.373	34.59	23.839	26.814	37.117	33.266	21.243	20.973	40.389	30.848	27.099	11.856	11.539	7.178	9.161	7.678	9.253	6.789	5.279	6.487	7.429	6.055
27.5	8.441	14.367	13.974	14.368	22.544	15.251	29.413	33.624	26.748	26.676	35.056	37.177	24.11	28.147	36.607	34.855	21.201	23.065	40.128	33.894	29.883	15.793	15.748	8.076	7.398	6.657	6.566	8.686	4.625	6.48	7.068	5.782
28	10.818	13.397	13.72	15.969	24.69	18.306	29.545	31.013	28.289	27.648	37.032	34.473	24.28	27.22	36.837	33.725	22.157	23.222	39.519	33.841	29.664	18.843	21.651	8.074	7.297	8.243	8.192	7.232	5.639	6.202	7.166	7.253
28.5	9.842	15.847	14.649	15.266	22.341	17.207	30.525	30.916	27.56	25.563	35.929	36.303	23.802	31.09	37.446	33.449	22.291	23.338	39.381	33.067	28.572	19.575	22.501	9.33	6.393	8.064	9.096	7.065	4.858	6.602	6.784	6.722
29	8.496	13.45	13.822	15.078	25.298	18.709	29.139	32.324	28.097	28.49	36.197	36.093	24.757	29.568	36.768	32.591	22.384	23.257	38.768	35.017	31.247	23.063	25.39	12.356	7.277	7.878	7.243	6.403	5.638	6.69	7.117	6.432
29.5	9.795	13.042	15.066	13.879	23.574	17.347	28.814	32.237	27.049	26.142	36.521	34.085	24.718	29.812	36.734	33.745	22.38	24.057	43.308	35.722	32.504	23.326	28.033	16.596	7.099	7.613	8.363	7.785	5.543	5.362	5.287	6.486
30	11.22	14.377	13.91	15.116	22.918	19.665	27.961	33.116	26.742	25.737	34.363	36.995	25.75	28.767	39.921	37.326	23.326	22.912	40.042	35.076	31.377	24.504	28.465	18.437	7.069	7.436	7.899	6.641	5.661	6.99	7.032	9.03
30.5	11.373	14.613	12.17	16.337	25.139	18.609	29.232	31.229	29.801	26.406	35.351	34.84	21.608	29.204	35.479	36.909	23.772	22.095	40.747	34.884	32.302	26.761	30.442	21.299	8.303	8.581	7.791	6.971	5.618	6.095	5.809	6.97
31	9.923	14.27	14.198	16.014	23.413	18.904	28.308	32.373	29.354	27.949	35.799	33.87	23.89	28.556	35.994	34.138	23.136	22.799	42.362	35.871	32.471	26.008	31.967	21.657	7.89	8.015	6.249	7.119	5.213	6.837	6.449	6.006
31.5	10.775	14.206	11.362	15.821	25.047	16.89	28.272	32.972	28.074	25.426	35.62	35.878	24.649	29.762	36.177	35.8	23.362	23.767	44.02	33.649	32.294	27.931	33.649	25.037	8.558	6.499	8.53	6.596	6.301	5.703	5.253	7.09
32	10.042	12.302	11.707	15.316	23.408	18.534	27.537	32.303	28.368	27.263	37.012	34.925	24.625	30.83	38.316	34.526	22.473	23.145	43.554	37.289	32.362	26.15	31.781	25.455	7.713	7.214	7.07	7.51	4.873	6.497	6.501	6.268
32.5	10.696	14.98	13.367	16.64	26.523	19.746	28.748	33.626	30.178	27.116	37.638	35.862	22.744	28.943	38.149	36.104	22.346	24.285	41.313	37.523	30.891	28.653	35.081	28.025	7.496	8.918	9.086	7.632	4.552	5.964	6.751	6.023
33	11.057	14.851	12.327	15.72	25.662	18.65	28.785	31.956	30.249	26.413	36.7	34.169	22.768	28.758	38.578	36.689	24.351	24.038	41.147	34.603	33.405	30.001	37.144	28.612	7.373	7.333	8.324	8.919	5.656	5.791	5.506	6.219
33.5	11.007	13.695	13.394	15.492	30.039	18.596	28.058	32.771	31.331	28.66	37.932	35.692	24.155	27.721	37.64	36.468	23.165	25.582	42.664	36.893	32.32	30.308	35.671	30.135	7.579	7.296	7.905	7.542	6.455	5.751	6.438	6.935
34	9.528	13.907	11.81	14.998	25.626	18.274	30.596	32.24	28.868	28.579	37.808	35.27	25.359	28.829	37.229	36.21	25.886	24.652	40.664	38.483	32.805	27.821	38.383	29.673	5.919	7.624	8.297	8.442	5.971	6.595	6.158	6.88
34.5	11.296	14.66	14.196	15.555	25.616	19.509	29.62	30.955	29.06	27.462	37.997	33.17	23.169	28.58	37.02	35.568	24.976	23.748	39.787	37.32	32.01	29.82	35.863	30.364	6.638	7.742	12.308	6.214	6.703	6.957	6.074	7.271
35	10.964	13.319	13.544	15.015	27.719	21.547	29.184	33.851	28.389	26.153	36.77	35.39	24.378	29.607	36.166	35.525	24.532	23.435	40.003	34.527	34.024	29.123	34.786	31.912	6.633	7.768	16.279	8.857	4.747	6.376	5.209	6.322
35.5	11.502	14.248	12.465	14.498	22.78	19.243	29.722	33.989	29.797	25.738	36.636	34.141	25.63	28.989	37.399	37.039	24.112	24.737	41.073	36.542	32.92	30.672	34.576	34.921	7.27	7.347	20.575	6.571	6.319	6.379	6.228	6.806
36	11.981	13.632	13.63	14.691	28.548	18.364	28.853	33.221	28.114	26.51	36.093	35.322	24.85	28.261	38.714	35.99	22.14	24.69	43.011	38.865	33.382	30.526	38.46	32.386	7.709	8.214	21.676	6.567	6.278	7.651	7.331	6.776
36.5	11.138	13.777	13.037	17.176	24.286	18.698	30.014	33.303	29.39	27.827	37.74	33.823	24.967	28.146	38.417	36.358	22.515	25.74	42.694	38.756	33.452	29.63	39.069	33.013	6.618	8.717	22.702	6.474	5.232	6.095	6.256	6.739
37	11.671	13.203	13.977	16.285	25.008	18.612	27.483	34.341	28.933	27.316	35.44	33.598	23.968	29.442	37.697	33.576	24.08	23.726	41.768	36.28	33.521	28.845	38.619	33.469	6.39	7.526	24.557	7.534	4.888	6.108	6.065	5.57
37.5	11.882	15.681	12.687	13.796	28.899	18.463	30.592	34.147	30.232	27.071	37.906	36.888	26.026	30.792	38.648	36.567	24.171	25.289	41.033	36.706	33.372	32.575	37.893	32.453	7.42	6.654	26.315	7.73	5.362	5.132	6.831	7.009
38	12.323	14.594	13.474	16.243	26.993	17.606	29.851	32.304	29.219	28.11	35.963	35.214	24.613	30.114	38.726	35.334	25.354	24.96	43.943	36.328	33.788	30.375	39.099	33.778	7.344	7.415	27.569	7.351	5.693	4.194	6.759	6.924
38.5	11.153	15.223	13.352	15.512	31.551	19.497	29.641	32.641	29.294	27.705	34.688	37.297	24.616	30.696	38.976	35.753	24.782	26.16	41.173	36.155	34.995	29.812	39.711	32.348	8.225	8.64	26.975	7.283	6.195	7.137	6.77	5.758
39	11.569	13.569	12.797	16.939	31.175	20.258	28.66	35.3	30.899	26.78	37.502	35.624	24.911	29.771	36.449	36.984	23.251	26.401	40.551	35.97	33.425	31.986	39.396	33.422	7.248	7.213	30.773	6.363	6.328	4.988	6.3	6.672
39.5	12.241	14.136	12.652	15.512	31.771	20.648	30.409	33.409	30.538	26.724	37.749	34.518	24.163	30.824	37.623	35.69	24.097	24.923	39.333	37.821	33.804	30.459	40.572	34.38	8.546	7.875	31.395	7.294	4.738	5.443	6.741	5.553
40	12.186	14.135	14.085	14.706	32.702	20.092	30.155	34.546	29.885	27.283	38.323	36.057	25.219	28.42	39.239	37.036	25.198	24.105	40.201	37.233	34.647	31.568	38.069	33.916	6.755	6.816	31.151	9.273	6.01	6.715	4.255	5.365
40.5	11.798	14.985	14.152	15.057	32.941	19.523	31.738	32.174	28.587	28.759	37.533	34.604	24.049	29.575	38.071	36.714	25.749	25.029	42.8	36.375	33.896	33.042	37.182	35.961	8.261	8.244	33.298	6.532	5.572	7.127	8.007	6.262
41	9.626	15.718	14.087	17.579	30.49	19.75	29.003	33.318	29.589	27.005	36.475	35.437	24.772	29.382	38.77	37.347	25.247	24.684	42.22	37.798	33.227	30.926	37.215	34.974	6.473	8.027	30.767	5.779	5.086	6.53	7.483	5.526
41.5	11.917	15.66	12.492	14.513	32.565	20.266	30.373	31.536	28.858	26.143	36.721	35.919	24.223	28.953	38.866	37.482	25	24.927	43.024	38.429	35.803	31.811	39.044	34.786	7.65	8.627	34.279	7.468	5.894	5.679	6.359	5.765
42	10.417	12.967	14.21	15.992	32.519	19.017	30.404	32.891	30.91	28.141	39.14	37.017	24.983	29.248	35.312	36.809	24.503	25.059	41.703	35.119	33.849	31.647	37.924	36.034	7.064	10.29	31.903	7.739	5.257	6.426	7.256	6.365
42.5	12.555	13.219	15.18	15.224	33.519	18.897	29.098	32.784	28.272	27.213	35.285	37.352	25.234	30.277	42.852	37.935	24.481	26.703	40.885	35.567	32.765	31.184	37.977	32.335	7.655	11.533	32.407	8.571	4.725	6.087	6.651	6.312
43	10.46	14.426	14.597	14.523	32.388	19.881	29.983	33.321	31.261	28.721	37.67	35.871	24.693	31.429	39.369	35.947	25.342	25.462	42.215	35.552	33.349	31.982	36.814	34.532	7.118	17.079	36.414	6.873	5.772	4.786	6.217	5.524
43.5	10.246	15.248	14.001	17.235	32.637	19.505	30.33	32.871	29.953	29.244	38.445	37.248	24.125	29.127	36.183	36.4	23.898	25.695	42.952	37.608	33.19	31.033	37.009	34.92	7.182	18.851	33.567	7.417	4.506	6.292	7.959	6.166
44	11.993	14.562	13.803	16.632	31.513	18.536	29.843	32.437	30.328	26.826	36.459	34.895	25.743	29.962	37.995	34.095	25.052	25.208	43.002	37.664	33.317	31.067	38.716	33.074	7.087	17.945	33.337	7.557	6.029	5.711	5.745	6.566
44.5	11.277	15.041	14.087	15.987	31.669	20.611	29.899	32.578	30.033	26.987	35.876	35.625	24.676	30.493	38.638	37.87	25.345	25.521	43.802	36.58	32.173	32.51	38.853	34.374	6.646	21.504	35.068	7.95	4.755	6.481	6.584	6.349
45	12.053	14.432	14.366	15.432	33.039	20.473	31.814	33.391	27.292	29.103	37.843	37.721	25.044	31.169	37.077	34.428	24.29	26.234	42.409	35.602	32.859	30.997	37.593	35.092	8.194	23.178	34.074	6.986	5.819	7.009	4.987	5.714
45.5	12.561	14.376	15.738	14.973	31.719	20.09	31.042	34.16	30.794	26.634	36.562	35.406	24.526	31.124	39.231	36.148	23.577	26.371	42.437	40.804	34.852	31.703	36.205	35.064	7.692	22.775	35.27	6.145	6.125	6.213	5.748	5.799
46	11.316	13.034	14.604	15.386	31.958	21.432	28.382	33.819	29.219	28.002	36.602	35.542	25.159	31.084	36.698	34.296	24.182	26.409	41.515	37.917	34.253	31.452	38.978	34.864	6.569	24.616	34.538	7.827	5.293	5.681	7.163	6.285
46.5	11.17	14.096	14.035	15.323	30.174	20.351	31.126	30.796	29.538	27.469	36.877	36.009	27.4	29.817	36.204	36.596	23.894	24.925	44.551	37.209	32.681	31.836	38.779	35.79	7.801	23.81	35.595	7.405	6.445	5.698	6.226	6.228
47	11.161	14.881	15.083	15.601	31.619	20.69	27.525	31.582	29.685	27.655	36.138	34.693	26.414	30.509	39.389	35.959	22.808	26.812	44.495	34.747	34.009	32.513	38.654	36.312	7.291	25.623	36.831	6.419	4.749	4.724	5.816	5.946
47.5	11	14.54	14.948	16.1	29.417	18.89	26.475	30.576	29.408	28.602	36.781	33.582	25.14	30.177	39.274	35.416	23.621	27.092	43.471	36.141	34.701	32.177	40.958	34.272	6.719	26.661	36.673	7.832	6.228	5.369	5.839	4.13
48	13.477	13.96	13.437	13.456	31.949	19.945	29.356	33.136	28.314	27.108	38.422	33.721	25.622	30.819	39.641	36.39	23.611	27.408	43.044	36.584	32.441	30.919	38.022	33.651	7.5	27.753	35.048	9.145	4.743	6.765	4.682	6.387
48.5	10.49	13.806	14.603	16.267	29.795	21.01	28.576	31.805	30.815	28.677	37.581	36.341	25.903	30.983	37.7	36.143	24.889	24.879	41.673	36.158	33.462	31.19	36.549	33.873	7.32	26.076	35.212	7.77	5.461	6.637	5.875	6.606
49	11.423	14.096	13.157	13.049	31.614	20.856	29.304	30.745	28.223	28.877	36.328	33.988	24.82	30.387	37.521	36.359	26.32	25.189	40.661	36.784	33.122	32.139	40.885	34.45	7.682	24.908	35.04	7.877	4.848	5.603	6.491	5.401
49.5	12.503	15.673	15.956	16.099	32.219	20.369	31.092	32.269	29.219	28.126	33.53	34.602	26.191	30.232	38.328	36.345	24.843	23.805	41.479	35.88	34.872	30.566	39.463	33.028	7.677	26.249	34.798	8.147	5.283	5.772	4.24	5.265
50	12.748	14.335	14.884	15.654	33.452	21.456	27.553	33.42	28.731	29.144	35.93	33.593	25.576	30.326	35.997	33.972	25.067	26.242	41.288	35.748	32.699	32.719	39.576	34.299	6.494	28.311	36.871	7.689	6.276	6.02	5.91	5.578

## Sheet: tg650-MV2
Raw data RT-QuIC for tg650-MV2
time (h)	2.10-2				2.10-3				2.10-4				2.10-5				2.10-6				2.10-7				2.10-8				2.10-9
	replicate 1	replicate 2	replicate 3	replicate 4	replicate 1	replicate 2	replicate 3	replicate 4	replicate 1	replicate 2	replicate 3	replicate 4	replicate 1	replicate 2	replicate 3	replicate 4	replicate 1	replicate 2	replicate 3	replicate 4	replicate 1	replicate 2	replicate 3	replicate 4	replicate 1	replicate 2	replicate 3	replicate 4	replicate 1	replicate 2	replicate 3	replicate 4
0.5	8.707	7.63	9.867	8.614	7.232	7.123	9.165	9.022	7.108	7.875	7.665	6.724	5.973	7.355	9.04	7.571	7.305	7.528	7.82	7.865	6.562	7.377	9.514	7.532	7.071	6.983	8.365	7.132	7.01	7.622	8.643	8.104
1	9.269	7.896	10.518	8.825	7.767	5.411	6.861	7.171	9.014	7.226	6.585	7.227	6.353	6.927	7.622	8.874	6.32	8.159	9.617	8.359	6.634	7.51	6.929	7.273	7.58	6.186	8.484	8.322	8.044	7.203	8.658	7.688
1.5	8.375	7.605	7.671	6.933	7.758	6.548	9.333	7.425	7.386	6.963	8.118	7.592	7.56	7.575	7.672	7.021	7.81	7.889	9.063	7.741	8.137	6.244	9.007	7.195	6.526	8.258	8.332	6.867	7.877	7.015	8.465	7.512
2	8.91	8.316	9.292	8.813	7.707	8.057	7.48	6.168	6.658	8.504	7.143	7.416	8.701	6.685	8.234	8.086	8.482	7.536	10.253	6.448	6.823	6.93	8.838	5.788	7.831	6.89	6.377	8.853	7.911	6.034	7.993	8.301
2.5	8.455	6.92	9.629	8.734	7.826	7.197	8.466	8.287	7.2	6.466	8.291	7.108	7.92	8.276	10.028	7.422	8.628	7.662	8.788	7.559	7.147	7.585	9.01	7.611	8.408	8.204	7.967	7.126	6.13	7.225	8.026	8.544
3	9.126	7.435	9.138	8.684	6.848	6.55	7.974	7.491	7.314	8.045	7.713	8.365	6.878	6.568	10.045	6.868	8.036	7.431	7.309	8.333	7.594	6.746	8.386	7.605	6.068	5.738	8.055	7.379	6.523	7.259	7.726	7.249
3.5	8.611	6.794	10.071	9.437	7.717	8.179	9.12	7.171	8.454	5.861	7.86	7.295	7.474	6.401	8.33	8.221	9.301	7.574	8.63	7.674	7.946	7.493	7.603	8.186	6.345	6.881	8.052	6.97	6.425	7.012	9.228	8.637
4	8.057	8.032	8.581	8.324	8.572	6.813	10.299	8.181	7.418	7.437	8.794	7.232	7.447	7.347	8.295	7.297	8.521	8.005	9.259	7.647	6.87	7.251	9.26	9.802	5.746	6.635	6.856	8.569	7.261	6.724	8.29	7.917
4.5	7.851	8.307	9.137	8.616	8.465	7.439	9.604	7.814	8.139	7.442	7.949	6.58	7.272	6.033	8.585	7.094	7.187	7.362	8.869	9.153	6.504	7.46	7.893	6.97	6.212	7.575	8.391	7.689	7.368	6.982	10.385	7.606
5	7.463	7.62	8.784	7.712	7.446	7.915	8.528	8.446	7	7.818	7.665	7.968	6.673	8.725	8.139	7.488	5.919	7.74	8.668	7.98	8.23	7.777	7.577	8.157	6.898	8.79	8.3	6.396	7.944	6.894	9.043	6.067
5.5	7.837	8.456	9.468	5.873	6.921	5.946	13.228	8.311	7.969	5.727	8.996	7.899	6.824	8.469	7.466	7.991	6.444	8.258	7.822	6.949	6.22	7.851	7.149	7.299	7.011	7.076	7.493	8.515	5.774	7.252	7.264	7.79
6	7.575	7.385	7.858	9.362	7.658	9.979	18.002	13.218	7.542	8.094	11.419	9.279	7.903	6.551	7.859	6.379	7.615	8.015	9.151	7.759	7.003	6.712	9.455	7.766	7.298	6.461	8.853	6.537	6.668	7.804	7.545	8.264
6.5	7.578	7.578	8.8	8.315	11.777	12.853	23.806	13.479	9.316	9.294	18.965	11.456	7.594	7.282	9.618	7.46	6.968	8.251	8.755	6.867	7.355	7.303	8.854	7.02	8.036	8.116	9.68	8.106	7.661	7.201	9.725	6.668
7	9.214	6.758	8.766	9.174	15.267	16.258	26.814	17.581	14.004	14.971	22.243	16.591	8.688	6.998	7.84	6.835	7.1	8.801	8.458	6.598	6.79	7.477	7.219	7.522	7.346	7.135	8.295	6.142	8.33	6.101	8.325	7.463
7.5	6.946	6.938	9.387	8.432	19.027	15.621	29.667	21.032	18.996	18.586	27.686	21.679	9.173	7.298	8.002	8.953	8.075	7.486	8.984	8.165	7.636	7.665	8.167	8.001	7.071	7.072	7.047	7.363	6.728	7.283	7.889	8.486
8	9.239	7.073	9.471	8.515	20.362	19.596	32.906	25.225	23.097	23.577	32.384	27.47	8.717	6.726	9.538	9.534	7.993	8.12	8.539	7.78	7.139	6.775	8.755	8.036	6.418	7.685	8.393	8.621	8.02	6.925	7.814	6.792
8.5	7.336	8.6	7.47	7.902	23.577	21.707	34.292	27.466	23.492	25.949	34.373	28.955	6.237	12.852	8.39	8.048	8.08	8.754	8.933	7.503	7.315	7.722	8.418	7.174	6.927	5.239	8.787	7.6	6.468	7.111	8.261	6.199
9	7.734	7.383	10.678	9.018	24.379	24.87	36.059	27.578	28.661	28.268	36.788	33.623	8.417	17.022	8.722	10.625	7.92	7.92	8.995	7.36	8.073	8.422	8.394	7.37	8.171	8.017	8.268	7.983	7.708	7.554	8.339	8.185
9.5	8.433	7.068	9.56	7.552	25.079	27.443	41.509	31.086	27.557	32.316	39.708	32.92	8.327	21.469	9.107	15.918	7.319	8.018	8.251	8.925	7.112	7.345	6.95	8.396	7.156	7.925	6.599	6.955	6.628	7.481	8.664	7.001
10	8.743	8.203	8.728	8.122	26.285	28.569	38.698	33.844	28.149	32.291	38.429	35.082	15.941	23.958	8.203	19.53	8.623	6.821	10.437	9.174	6.675	7.454	8.702	8.989	7.485	6.592	7.704	7.863	8.68	6.835	7.919	7.7
10.5	8.039	8.666	10.06	7.22	27.356	29.63	39.717	34.186	29.104	33.603	39.892	37.806	19.397	24.626	8.646	25.393	6.416	6.937	10.792	9.212	7.71	6.668	9.234	7.121	6.858	7.334	9.058	9.136	7.546	7.353	7.932	6.479
11	8.041	8.216	7.536	8.233	27.808	31.974	42.26	35.709	31.389	34.624	40.597	38.076	21.855	28.787	9.846	27.685	7.035	7.676	15.088	10.578	7.633	7.309	6.907	8.227	7.154	6.105	7.71	5.776	6.858	7.075	8.411	6.787
11.5	7.159	7.632	9.57	8.031	29.524	33.326	42.425	36.177	31.14	34.933	43.562	37.545	25.227	28.577	10.849	31.788	7.38	10.249	20.406	18.282	7.321	8.46	7.98	7.742	7.762	7.856	9.676	8.019	6.964	7.497	6.711	7.205
12	7.584	8.056	9.315	9.639	29.691	32.471	44.281	38.665	32.714	35.315	43.881	38.056	25.271	28.794	17.482	30.551	9.474	15.486	25.98	24.005	7.977	8.494	8.438	7.076	6.732	7.689	6.952	8.066	6.616	8.045	6.81	7.975
12.5	8.667	6.773	8.238	7.122	29.642	36.475	44.323	39.591	31.379	35.749	43.443	41.474	27.632	29.951	23.969	35.053	8.983	19.885	29.32	25.987	8.125	7.177	9.09	8.197	8.425	7.387	8.341	6.986	6.639	6.78	7.265	7.993
13	7.887	7.454	9.722	8.51	32.252	36.087	47.057	39.273	32.438	34.825	44.225	42.606	27.648	32.73	28.544	34.625	13.343	23.181	32.653	29.712	7.186	7.168	6.976	8.314	7.505	7.561	8.084	8.84	7.861	6.973	6.956	7.366
13.5	8.678	6.909	8.708	8.798	31.559	35.063	45.239	41.175	34.954	38.745	48.519	40.269	29.035	33.71	30.605	36.512	17.813	24.787	35.414	32.3	7.227	6.896	7	7.34	7.359	6.904	8.108	7.135	6.607	8.011	8.358	5.597
14	8.318	7.611	9.046	7.151	30.982	35.03	44.675	38.986	34.148	38.443	45.859	40.426	30.149	32.428	33.233	39.326	19.919	27.164	38.091	33.988	6.49	7.87	7.986	6.927	7.469	7.607	8.919	8.207	7.414	7.145	7.248	7.654
14.5	8.571	7.133	7.677	8.35	31.037	35.265	46.559	41.294	34.649	37.246	42.994	41.945	30.56	30.39	35.339	39.187	23.272	28.564	39.784	34.797	6.836	7.481	8.444	6.559	7.659	6.92	8.694	6.897	7.219	7.752	9.442	7.146
15	7.217	8.217	8.129	7.235	33.79	37.693	46.043	42.508	34.509	39.017	46.784	41.739	29.886	32.052	37.774	39.057	23.908	31.558	43.086	36.42	8.688	7.122	7.804	7.804	7.776	7.962	8.655	6.914	5.719	7.866	8.238	6.166
15.5	9.528	7.054	8.121	8.441	31.495	38.64	46.143	43.55	34.732	36.978	47.086	42.783	29.748	34.312	38.343	38.999	25.258	29.035	42.34	37.78	6.824	7.294	8.191	8.309	7.321	8.195	7.011	7.913	6.491	6.861	8.732	6.964
16	7.904	7.676	8.067	9.518	32.686	35.913	48.66	42.497	34.268	38.023	45.636	42.969	33.183	32.527	38.388	41.804	25.722	30.224	41.28	38.739	7.494	7.204	8.443	7.618	6.516	8.106	6.957	6.848	6.599	6.317	8.091	6.731
16.5	7.226	7.014	8.301	8.648	34.165	36.2	48.791	42.057	33.797	36.836	45.71	41.589	32.3	35.406	40.429	40.938	27.566	31.345	43.582	38.428	8.394	6.924	8.267	5.834	7.935	6.724	8.032	8.882	8.002	6.126	7.882	8.146
17	8.788	8.159	9.011	7.951	31.581	37.429	48.013	43.789	36.769	38.894	48.637	43.377	33.67	36.194	41.121	40.415	28.942	33.653	44.033	40.14	8.061	7.605	8.081	7.964	7.2	6.584	8.157	7.192	6.351	6.218	8.247	7.273
17.5	7.119	7.313	9.522	8.754	33.69	38.384	48.626	46.336	36.337	38.534	45.892	43.188	34.493	36.969	43.242	41.144	29.382	30.684	43.755	40.4	7.447	8.492	8.301	9.031	7.846	6.675	7.13	7.169	6.781	7.095	8.439	8.445
18	7.502	7.543	6.969	8.202	34.248	38.922	49.224	46.996	37.841	36.982	49.512	43.519	32.63	34.587	41.736	41.902	30.531	32.413	42.732	43.226	7.791	6.628	8.234	7.146	6.502	6.077	8.396	7.583	6.142	5.697	7.348	6.36
18.5	7.834	6.93	8.631	7.117	33.902	35.405	48.251	45.474	39.66	38.813	46.32	43.309	34.272	35.217	42.788	42.204	29.975	32.915	44.526	41.973	11.041	6.685	7.266	8.084	6.766	6.585	8.026	6.699	6.822	7.835	7.763	7.513
19	7.12	7.375	7.931	8.829	33.1	38.882	49.972	45.378	36.033	37.419	48.986	41.631	32.861	37.056	44.936	42.56	31.578	34.811	43.803	43.581	13.198	6.306	7.639	8.591	6.359	7.105	6.541	8.274	5.76	6.507	8.078	7.166
19.5	8.234	8.092	9.77	8.883	35.463	36.842	49.203	42.476	36.257	39.021	48.059	42.886	33.888	34.243	44.722	41.787	32.312	33.709	47.629	41.748	19.642	8.346	9.71	8.17	7.055	7.157	8.209	6.108	7.805	4.76	8.143	7.621
20	8.124	7.725	8.786	8.306	34.561	39.325	47.417	46.963	37.415	40.531	45.268	44.968	33.725	34.564	44.726	44.77	31.468	34.412	46.043	43.423	21.2	7.717	8.351	5.985	7.566	8.055	7.252	7.092	6.815	6.691	8.075	6.541
20.5	8.002	8.66	8.098	8.231	34.333	39.612	49.408	48.681	37.643	39.482	46.419	42.608	34.486	34.907	45.474	42.579	31.423	34.448	46.93	43.193	24.551	6.462	7.557	7.611	7.322	7.305	7.612	6.032	6.624	6.761	7.73	6.559
21	8.415	7.949	5.883	7.742	34.909	37.507	50.168	49.157	36.847	40.822	48.16	44.796	35.093	34.153	46.829	42.224	31.792	34.594	46.891	43.803	23.543	6.913	8.334	7.428	6.95	7.791	8.635	8.308	6.773	6.195	8.193	6.806
21.5	7.888	8.232	9.406	8.779	35.73	37.296	51.323	47.849	37.754	38.382	48.775	44.271	33.935	35.299	45.7	41.646	32.574	34.39	48.202	42.923	25.428	8.349	7.842	5.823	7.105	5.98	7.915	7.711	7.239	6.143	6.961	6.152
22	7.473	8.988	8.75	9.38	35.075	38.32	48.446	48.027	36.008	40.356	48.653	42.515	34.775	35.991	45.861	42.775	34.234	34.131	46.029	43.889	28.257	8.235	7.358	6.79	6.916	7.043	7.118	7.234	6.484	6.846	8.923	6.594
22.5	8.74	7.583	10.009	7.276	34.54	40.047	47.8	50.428	37.965	39.199	47.248	44.473	35.027	35.473	44.452	44.023	34.259	35.557	46.466	40.864	27.948	7.767	7.107	8.56	7.997	7.775	7.739	7.885	6.047	6.83	7.37	6.696
23	7.136	9.307	7.858	8.96	34.711	37.91	50.532	49.319	37.823	40.586	50.389	44.056	35.399	36.674	45.064	44.822	33.377	35.967	48.583	42.993	26.706	7.201	8.578	7.475	7.898	7.563	7.254	8.622	6.737	7.389	8.416	6.032
23.5	7.646	6.765	7.121	8.835	36.536	39.263	48.334	48.718	35.84	40.653	47.375	43.741	33.915	36.367	46.852	42.942	32.149	35.859	46.863	42.856	28.358	12.456	7.902	7.687	7.507	6.267	9.093	7.646	7.02	5.893	8.357	6.616
24	8.269	6.893	7.848	9.001	34.007	38.864	48.864	51.944	36.466	40.638	48.021	42.489	35.273	36.251	46.943	43.845	31.455	34.714	48.577	42.714	29.227	14.359	8.859	7.765	8.419	6.343	8.303	7.027	6.954	5.541	8.894	6.676
24.5	7.862	7.485	9.611	9.112	35.771	39.676	47.357	51.287	35.691	42.239	48.177	44.457	35.13	35.859	46.702	42.75	33.816	35.333	47.939	43.573	30.807	18.218	7.713	6.907	7.678	7.15	7.814	8.692	6.76	7.642	7.96	6.219
25	7.486	8.274	11.079	7.904	35.836	38.575	50.779	51.811	38.333	40.322	48.677	42.743	35.825	36.895	45.417	44.42	33.358	35.427	48.583	41.911	31.426	19.44	7.156	7.267	8.537	7.485	8.687	6.546	6.429	6.55	6.367	8.057
25.5	7.283	8.418	9.181	8.673	32.827	38.305	49.709	50.35	36.705	40.152	47.034	41.803	33.31	37.861	45.661	45.443	31.43	36.376	48.03	43.715	31.87	22.915	8.604	8.057	7.079	7.811	8.835	8.521	7.172	7.989	6.416	5.907
26	7.798	7.246	7.174	7.841	34.618	38.559	52.226	54.601	38.061	39.281	49.937	44.436	33.546	38.447	46.869	44.718	34.899	36.906	49.273	41.203	29.826	23.78	7.96	7.306	7.262	7.911	7.821	7.833	6.635	6.411	7.543	7.461
26.5	8.215	8.094	9.742	6.487	34.025	39.568	51.26	49.108	36.699	38.799	47.974	43.391	35.199	38.545	44.729	43.35	32.678	37.956	48.667	43.554	31.433	24.722	9.625	6.316	6.877	7.316	7.251	6.678	6.993	7.092	7.582	7.191
27	7.506	6.883	9.522	8.292	35.681	38.837	49.482	51.287	39.046	42.767	46.746	43.575	34.338	36.177	45.605	44.772	33.623	36.087	47.233	43.653	31.525	26.563	7.224	7.64	7.038	6.874	8.752	7.485	6.89	6.775	7.727	6.027
27.5	6.801	7.178	9.473	9.013	36.97	36.833	50.053	52.919	34.561	42.111	47.315	43.898	35.51	37.194	44.82	43.737	35.162	34.054	46.985	44.861	32.094	26.46	8.134	6.973	6.076	7.845	10.175	7.603	8.087	7.258	8.689	6.962
28	7.886	7.905	8.358	9.56	36.246	38.285	51.745	51.229	34.951	41.166	49.32	43.77	36.035	38.822	43.079	42.267	35.533	34.874	46.441	42.244	31.555	27.297	8.334	7.606	6.597	6.767	6.918	7.496	6.868	6.181	7.512	5.644
28.5	7.192	8.318	8.658	9.644	33.659	38.623	52.615	53.488	37.684	41.196	49.215	42.52	34.335	38.3	46.324	44.55	35.547	36.317	48.784	43.466	31.899	29.271	7.939	9.47	6.919	7.182	8.406	5.731	7.138	5.743	6.508	7.881
29	7.038	7.712	9.39	8.108	33.356	39.583	50.358	50.763	36.369	41.639	50.715	45.32	34.064	37.747	47.109	44.409	34.644	36.271	47.108	42.722	31.855	28.238	9.043	9.874	6.816	6.68	8.015	7.621	6.368	6.224	10.099	8.287
29.5	7.325	7.705	7.263	7.014	34.317	41.067	47.693	52.731	37.146	40.757	48.205	44.518	36.383	37.897	44.464	43.85	33.3	34.387	50.13	43.867	34.417	29.199	8.211	14.613	6.559	6.737	7.235	8.417	6.981	6.005	6.872	8.051
30	8.364	9.493	8.802	8.533	33.465	39.913	51.527	51.186	37.306	42.128	48.885	42.555	35.977	37.031	44.02	46.975	36.31	35.843	48.174	44.496	32.481	28.839	8.716	18.088	6.81	6.833	7.795	7.554	8.176	6.765	8.048	7.501
30.5	8.74	8.396	9.251	8.746	37.082	40.067	50.082	49.984	36.452	41.276	47.315	42.476	35.867	38.021	47.021	44.838	33.104	36.458	46.264	41.646	33.233	30.466	6.832	21.494	7.236	6.884	6.005	7.963	6.852	6.462	6.909	7.32
31	8.193	7.778	8.037	8.577	36.441	40.041	50.757	54.365	37.345	42.955	49.033	43.619	36.351	39.565	48.071	45.5	34.134	37.906	47.1	42.897	32.167	29.445	9.674	25.28	6.406	7.505	8.029	8.071	6.731	5.994	7.44	7.194
31.5	7.349	7.162	8.216	7.967	34.489	41.253	51.288	51.008	37.966	40.154	48.671	43.729	36.14	38.93	46.344	46.559	33.744	37.23	47.438	42.783	33.619	29.167	7.853	25.873	7.691	6.718	7.687	9.068	5.674	5.892	7.449	6.766
32	7.737	6.674	9.769	10.551	37.303	39.707	51.317	49.859	38.376	41.246	45.537	44.652	35.858	37.85	46.608	45.26	33.738	38.297	47.732	44.413	32.205	29.438	8.288	27.813	8.041	8.174	7.913	7.45	6.601	5.684	6.92	6.166
32.5	7.348	7.676	9.651	8.525	35.988	40.114	52.031	51.942	37.513	41.433	49.396	44.414	35.912	37.109	45.356	45.915	33.438	38.165	48.158	41.959	33.657	29.489	8.06	29.938	7.465	7.535	8.57	7.663	6.489	7.024	7.11	7.793
33	8.862	8.147	8.346	9.164	33.264	39.666	52.209	52.923	39.028	40.905	48.091	45.109	38.4	38.023	44.935	45.196	35.025	37.968	46.324	43.323	33.349	30.104	7.452	31.132	6.584	8.501	8.348	7.886	7.202	8.187	6.764	6.305
33.5	7.36	7.387	8.385	8.232	35.049	38.827	50.291	51.922	38.691	42.554	48.996	47.089	37.302	35.304	46.224	44.752	34.526	37.297	49.992	44.394	35.438	31.021	7.502	33.275	6.089	6.714	8.261	8.641	6.689	6.211	6.289	6.866
34	8.187	7.919	8.374	8.659	36.356	39.284	51.989	49.928	36.72	40.498	47.233	44.466	36.478	36.708	44.542	44.302	33.938	38.42	49.117	42.713	32.67	30.413	9.355	32.439	7.649	7.319	8.592	8.813	6.557	7.55	7.489	5.466
34.5	7.958	5.367	8.308	8.001	34.086	39.355	51.163	53.42	34.682	42.147	49.313	43.528	35.737	39.093	45.777	46.515	34.297	36.809	46.831	44.175	33.125	31.6	8.803	33.271	6.978	5.974	7.665	7.577	6.756	6.098	8.001	5.936
35	6.884	7.371	9.025	9.494	36.909	41.745	50.637	49.287	35.151	42.55	45.277	43.034	36.025	35.987	44.354	44.565	34.71	37.971	47.172	43.875	32.676	29.269	8.189	34.306	7.601	7.58	9.276	7.443	6.693	7.125	7.607	6.461
35.5	6.776	7.069	9.091	10.286	36.389	41.932	47.888	50.241	36.822	41.535	48.55	41.916	34.669	37.414	45.47	45.307	34.705	35.449	46.498	43.98	32.041	30.818	8.307	37.08	7.668	7.091	8.821	8.261	6.204	6.092	6.056	8.931
36	8.343	8.506	11.106	8.611	35.775	39.447	51.575	52.009	35.983	41.829	49.642	41.551	38.584	36.49	46.35	43.581	34.514	38.141	48.112	43.848	32.503	32.86	8.022	35.341	5.925	6.593	8.904	8.237	5.617	5.597	7.69	6.988
36.5	7.359	7.228	9.592	7.645	36.806	39.868	52.273	53.175	38.11	41.33	49.02	43.95	34.849	39.117	47.301	44.212	33.199	36.048	48.274	44.533	31.698	30.348	5.391	35.097	6.123	6.958	7.314	6.699	6.265	6.282	5.836	6.746
37	8.855	8.607	9.65	8.969	35.097	40.928	52.56	49.862	36.658	41.953	47.848	44.925	35.683	39.864	45.383	44.119	34.189	38.096	49.395	42.219	33.332	32.338	8.545	37.249	7.117	7.289	7.606	7.073	6.756	6.353	6.299	6.766
37.5	8.257	8.849	8.379	7.549	34.935	40.166	51.022	53.439	35.822	41.764	46.338	41.886	34.286	37.257	43.769	42.315	34.736	37.81	46.071	43.326	31.491	32.112	8.289	35.503	7.9	6.172	6.786	7.741	7.175	6.726	5.984	6.577
38	7.799	7.553	9.615	9.874	34.971	39.422	50.684	50.689	37.673	41.678	46.682	42.238	35.884	37.923	46.013	45.177	35.522	38.09	46.892	42.527	34.781	31.66	8.615	36.531	7.336	7.096	7.959	7.617	6.735	5.816	4.935	7.573
38.5	8.081	8.483	9.317	10.225	35.64	42.271	52.148	52.178	37.177	39.613	45.46	44.811	35.892	37.265	41.853	41.368	35.244	38.061	47.962	44.39	30.665	31.075	8.125	37.091	6.981	5.84	7.888	7.312	7.233	6.266	5.328	5.679
39	8.465	6.722	7.553	7.783	37.416	40.352	50.967	55.493	35.492	40.565	45.711	43.308	36.37	37.566	43.62	44.032	35.174	38.112	46.68	45.344	33.867	30.496	8.678	36.761	7.482	7.836	8.803	8.612	6.289	5.506	6.028	5.848
39.5	8.76	8.669	8.534	8.794	35.671	40.642	50.687	53.373	37.245	39.684	47.034	42.654	37.057	38.316	43.206	44.887	33.737	36.358	46.367	44.749	32.587	32.045	9.947	37.056	7.241	8.178	9.441	8.771	5.969	7.286	6.079	7.178
40	7.763	8.883	8.031	9.015	35.83	40.057	53.6	53.398	37.76	39.168	47.662	42.864	36.382	40.056	44.494	43.966	37.479	37.056	45.708	42.348	33.393	30.062	10.887	37.37	7.869	7.373	6.633	7.13	7.152	6.934	6.336	6.763
40.5	8.172	8.18	8.693	9.577	34.818	40.477	48.916	48.351	36.71	41.745	45.679	43.249	33.794	38.029	45.366	42.713	34.312	37.34	44.931	42.719	33.261	33.199	15.693	36.681	7.043	7.198	8.723	8.254	6.372	6.86	5.975	7.513
41	8.169	8.25	9.16	10.518	35.284	38.407	52.905	54.151	37.232	39.421	45.35	43.72	36.072	37.989	45.609	41.647	33.859	39.177	46.067	43.876	33.317	30.775	18.707	35.459	6.841	7.557	7.9	7.849	5.519	6.099	7.056	5.352
41.5	6.971	8.606	10.96	10.653	34.215	39.136	51.446	47.23	35.029	40.191	47.115	42.551	35.991	37.965	43.887	43.583	32.67	38.47	46.337	43.679	32.132	32.937	20.875	37.371	7.734	6.748	7.704	7.927	6.161	6.751	6.921	5.201
42	7.41	8.699	9.285	10.649	34.917	41.041	52.455	48.707	38.584	40.774	47.938	44.081	36.645	36.832	45.536	43.16	35.227	37.62	48.884	40.899	31.8	32.055	24.082	37.387	8.164	7.861	6.799	8.163	5.486	6.455	6.394	5.756
42.5	7.25	10.481	9.192	10.01	34.808	40.271	53.66	50.699	36.746	41.201	47.296	44.116	36.392	38.008	44.279	44.31	33.184	38.539	47.272	43.04	33.703	32.02	23.67	37.752	6.183	6.79	9.293	7.95	6.241	7.287	5.874	7.645
43	7.408	9.181	8.376	11.386	36.552	39.355	48.645	48.702	36.237	41.894	47.197	42.269	37.796	38.047	46.59	44.83	33.346	38.632	47.646	41.591	35.349	34.177	27.115	40.57	7.128	6.104	7.779	8.263	5.14	6.168	5.194	5.97
43.5	8.132	10.041	8.424	10.66	36.198	39.828	52.742	47.481	37.446	41.142	46.557	42.892	37.933	36.151	44.956	45.013	33.268	35.938	48.184	42.113	33.511	32.476	28.655	38.9	7.133	5.464	8.082	7.727	5.56	5.897	5.723	6.547
44	8.313	10.144	9.048	10.852	35.208	41.039	52.28	49.185	37.773	40.664	47.644	42.102	38.016	38.268	44.923	44.977	33.021	38.923	48.119	43.983	33.86	33.3	30.238	40.087	7.467	7.682	9.183	7.104	6.526	6.387	7.04	6.76
44.5	9.635	9.386	10.881	12.008	35.787	39.016	51.887	49.79	35.408	39.427	47.863	41.706	37.512	37.082	44.011	43.846	31.189	38.766	46.295	41.667	34.213	33.273	29.437	36.598	7.46	7.648	8.022	6.803	6.195	7.302	6.216	6.518
45	7.605	10.43	9.032	11.132	34.913	41.702	51.171	48.933	37.559	40.886	46.379	41.506	36.639	38.444	43.487	42.753	32.308	38.791	45.111	42.01	33.456	32.73	31.431	37.949	6.89	6.865	7.679	8.883	7.656	5.593	6.143	7.305
45.5	8.469	9.991	9.89	13.314	36.238	40.576	53.242	49.062	38.146	40.474	47.469	43.592	35.934	37.164	44.435	43.548	35.081	38.757	48.611	43.462	32.581	32.008	31.305	37.909	7.549	7.758	8.757	6.734	5.367	7.086	5.353	5.578
46	8.468	10.115	8.96	12.598	35.976	38.526	53.061	48.042	37.515	41.58	46.139	42.343	37.965	37.189	42.81	43.426	33.671	37.618	48.433	43.811	33.244	32.809	33.204	38.567	7.037	7.89	7.862	7.586	6.519	6.866	7.232	6.262
46.5	8.236	9.634	9.528	10.695	35.245	40.4	52.206	46.446	37.292	39.788	46.303	42.938	36.837	36.797	44.552	44.509	34.814	35.225	47.082	43.818	32.937	32.666	32.722	38.358	7.14	7.965	8.077	6.282	6.336	5.646	6.115	6.599
47	9.08	11.56	10.526	10.315	36.438	41.632	53.867	49.035	35.054	40.459	46.357	41.071	35.416	38.675	43.519	43.452	33.849	38.531	47.243	43.282	33.231	33.424	34.681	38.903	7.079	6.227	6.847	7.806	6.36	6.717	3.746	6.291
47.5	8.187	10.205	9.431	11.152	34.987	39.824	50.944	45.326	36.387	40.662	45.723	43.885	38.528	37.175	44.06	43.679	33.579	36.751	46.914	44.257	33.594	31.965	34.519	38.31	7.095	6.828	8.673	8.237	4.542	6.214	4.941	6.181
48	9.498	11.761	10.135	12.053	36.219	40.222	50.288	48.513	35.905	38.847	46.619	43.722	36.991	39.256	44.653	43.89	31.367	38.033	46.528	43.154	33.822	32.276	34.205	40.241	7.566	5.847	8.205	7.717	5.864	4.583	5.191	5.9
48.5	9.795	9.994	11.59	12.981	34.776	41.05	51.259	48.529	36.165	41.04	45.94	40.851	36.057	34.999	43.616	42.668	33.196	38.188	46.32	41.543	31.75	31.792	34.81	38.283	7.934	7.407	8.064	6.971	6.505	5.885	6.452	6.528
49	10.35	11.032	11.939	11.177	37.779	41.445	52.54	49.335	36.321	40.376	46.231	40.888	36.367	36.805	43.907	45.602	34.279	39.105	46.619	45.566	33.715	33.304	35.632	36.76	7.363	6.41	10.04	6.835	7.447	5.897	7.036	6.486
49.5	9.587	11.343	11.574	13.088	36.751	39.772	50.097	47.791	37.098	41.299	45.714	40.204	36.773	37.022	45.458	43.081	33.369	38.092	46.183	42.561	32.502	33.771	34.36	37.246	8.882	7.622	11.065	8.83	6.812	6.47	6.039	5.974
50	9.917	11.769	10.405	11.917	37.29	42.212	50.313	47.619	35.196	40.762	47.981	41.31	35.721	38.407	43.566	42.982	33.639	38.315	43.404	41.971	34.83	32.497	33.482	38.614	8.532	7.043	14.322	6.719	6.223	6.126	5.38	6.49

## Sheet: tg650-VV2
Raw data RT-QuIC for tg650-VV2
time (h)	2.10-2				2.10-3				2.10-4				2.10-5				2.10-6				2.10-7				2.10-8				2.10-9
	replicate 1	replicate 2	replicate 3	replicate 4	replicate 1	replicate 2	replicate 3	replicate 4	replicate 1	replicate 2	replicate 3	replicate 4	replicate 1	replicate 2	replicate 3	replicate 4	replicate 1	replicate 2	replicate 3	replicate 4	replicate 1	replicate 2	replicate 3	replicate 4	replicate 1	replicate 2	replicate 3	replicate 4	replicate 1	replicate 2	replicate 3	replicate 4
0.5	8.278	8.5	9.83	9.214	6.718	6.837	8.371	7.759	8.179	7.367	8.591	7.844	7.383	6.874	8.874	6.223	7.065	6.95	7.912	7.711	7.818	8.901	7.559	7.947	7.461	6.793	7.758	7.903	7.984	7.211	8.583	6.845
1	8.966	7.343	8.58	8.112	7.055	6.525	9.406	7.705	6.964	7.919	8.8	8.295	7.273	7.233	9.011	7.484	7.302	6.603	7.79	8.505	7.299	7.368	8.791	7.917	7.447	7.485	8.142	7.498	7.781	7.698	8.541	7.815
1.5	8.413	7.943	9.25	8.027	7.554	5.635	9.936	7.686	7.243	7.465	9.37	7.751	6.338	7.422	7.68	7.879	7.423	6.691	7.837	8.241	8.24	7.486	8.01	7.699	9.089	7.081	9.015	8.761	8.535	7.217	6.996	6.964
2	7.784	7.571	9.553	6.919	6.481	8.403	7.163	6.967	7.084	6.27	7.93	8.044	6.676	5.883	8.669	7.593	5.824	8.561	8.929	7.421	8.027	7.73	8.127	6.673	7.123	7.189	8.972	7.415	8.092	6.897	8.179	8.15
2.5	9.086	8.173	8.628	8.731	7.656	6.959	8.946	8.587	8.578	6.867	9.485	7.044	7.088	7.363	8.27	6.576	7.14	6.668	8.375	6.455	7.484	7.746	7.932	6.936	7.557	7.205	8.134	8.865	7.383	6.606	7.899	9.13
3	8.447	7.678	9.845	8.946	7.697	6.548	8.217	8.441	6.698	8.265	8.444	7.408	6.755	7.079	8.403	7.438	6.829	7.195	9.202	8.023	7.135	7.755	8.873	7.105	7.684	7.414	8.774	8.34	7.317	7.702	8.88	7.338
3.5	8.982	6.679	7.442	6.523	7.353	7.369	9.545	8.234	7.572	8.007	7.4	8.382	6.223	7.52	7.443	8.023	6.355	7.044	8.958	8.929	8.088	7.659	9.739	7.329	8.185	6.823	8.602	6.238	8.549	8.87	7.692	6.082
4	8.796	7.293	9.314	8.526	7.49	8.318	8.153	9.305	7.17	6.867	7.843	8.123	7.469	6.711	8.567	8.109	7.033	7.061	8.271	7.523	9.451	6.347	9.046	7.497	7.513	7.732	9.5	7.715	8.604	7.757	9.431	7.894
4.5	7.962	8.97	7.983	9.03	8.509	6.054	8.751	7.617	7.645	7.333	9.252	8.451	7.111	6.606	8.114	7.351	7.841	8.131	9.01	7.813	7.671	6.898	8.675	7.222	8.687	7.932	8.081	7.125	8.54	7.883	8.537	8.877
5	6.564	7.191	8.966	9.361	8.61	6.89	9.171	7.924	8.061	7.405	9.101	8.15	7.569	7.18	9.518	6.511	8.409	7.027	8.6	8.097	7.378	7.936	7.887	7.993	6.81	7.344	8.611	7.573	7.351	7.686	9.025	7.129
5.5	8.282	8.036	7.398	8.471	10.488	7.189	11.092	10.295	8.111	7.069	9.324	8.548	7.628	7.953	8.366	7.032	6.658	6.271	9.074	6.541	6.144	8.38	8.197	6.659	7.012	7.661	8.037	7.463	7.828	7.283	8.421	7.52
6	9.038	6.915	8.046	8.606	14.308	9.095	14.983	14.146	8.562	10	14.902	13.999	11.715	8.424	8.644	8.769	6.385	7.849	8.764	7.395	7.971	7.609	8.324	7.518	6.856	7.529	7.966	7.843	6.872	6.946	8.304	7.914
6.5	9.031	8.544	9.956	7.939	18.363	10.903	17.631	15.273	13.119	14.704	22.384	20.645	17.077	12.906	8.777	7.7	7.147	6.258	11.802	8.991	6.828	8.181	7.928	7.47	8.354	7.876	8.681	8.786	8.157	7.498	9.784	9.074
7	9.098	7.708	9.07	8.17	19.242	17.472	20.315	17.062	14.691	19.501	24.337	24.926	18.721	18.146	12.557	7.048	5.488	6.883	19.549	5.441	7.444	7.921	8.985	7.343	7.341	7.453	8.455	6.954	6.829	7.567	7.048	6.369
7.5	7.836	8.268	9.152	8.034	24.576	20.128	23.642	18.309	18.535	22.278	32.496	28.892	21.313	22.345	19.578	7.567	7.485	6.573	26.56	8.736	9.041	6.535	5.971	7.751	7.137	7.336	8.14	9.055	8.899	7.035	8.111	7.646
8	8.426	7.035	9.999	9.021	22.813	22.179	26.102	25.964	18.783	26.564	34.159	31.453	26.199	24.536	23.929	13.37	6.093	7.021	28.879	9.515	7.966	8.199	7.264	7.743	7.066	7.817	8.655	8.272	8.149	7.927	7.975	7.921
8.5	9.939	7.527	8.128	8.927	27.178	25.284	27.685	25.71	20.97	27.011	36.912	32.219	28.072	26.347	28.996	20.298	7.383	6.679	33.417	7.748	7.076	6.931	8.291	8.586	6.771	7.654	9.773	7.281	8.105	6.216	8.606	7.815
9	7.944	7.573	6.964	7.01	26.112	27.516	30.068	25.831	24.023	30.379	37.945	36.469	26.152	29.209	33.334	24.568	9.025	7.659	37.133	7.474	7.148	6.704	8.595	7.468	7.171	6.477	9.654	7.759	7.717	7.976	8.884	8.905
9.5	7.433	7.905	10.219	10.194	27.517	29.004	29.214	28.163	22.468	29.787	38.017	36.402	30.96	30.779	33.79	28.971	12.747	8.328	40.771	9.279	8.119	7.012	7.545	7.349	7.08	7.233	9.07	6.594	7.897	6.375	8.835	6.082
10	8.384	7.649	9.28	8.365	27.171	28.825	31.359	23.744	23.108	30.37	42.419	36.769	32.012	32.268	39.943	30.044	17.471	11.567	40.933	10.067	8.297	8.339	10.198	8.225	7.742	7.361	8.631	7.52	7.489	6.736	8.714	7.311
10.5	7.216	8.391	8.956	9.509	27.126	30.419	31.507	24.77	23.931	31.329	42.787	38.564	31.411	31.965	39.184	34.693	20.133	14.897	40.961	17.943	7.602	7.856	8.194	9.153	7.942	8.037	8.743	8.034	8.735	7.094	8.935	7.282
11	7.552	8.12	8.491	8.477	26.923	29.571	30.868	27.685	25.162	30.422	45.126	39.665	31.843	34	39.428	36.07	22.652	16.942	44.047	20.944	8.644	7.93	8.852	9.151	7.478	7.214	8.385	7.254	8.049	7.589	8.642	6.5
11.5	7.162	7.739	9.588	7.831	28.799	33.748	29.328	28.703	25.146	32.767	44.475	41.79	31.402	33.586	39.182	36.273	23.752	17.86	43.55	24.636	11.062	7.882	10.689	7.836	7.72	8.418	8.302	8.862	7.862	6.806	9.467	5.931
12	8.006	8.702	10.103	8.984	28.908	32.714	32.137	31.426	24.675	30.615	45.564	40.083	32.325	34.198	39.453	37.949	26.053	18.938	48.36	28.054	14.451	8.784	11.662	6.902	7.989	7.128	8.889	6.748	8.474	6.307	8.955	8.165
12.5	6.983	7.883	9.73	10.085	29.582	32.323	32.982	28.311	25.039	31.875	43.269	40.402	33.774	33.51	40.503	37.002	27.589	21.23	47.697	29.659	16.628	8.032	15.57	7.946	8.659	7.729	7.875	7.574	7.37	6.731	9.144	8.156
13	7.68	7.125	11.615	9.939	29.966	33.426	33.138	31.695	27.606	31.256	48.565	41.254	35.047	36.388	44.846	37.526	28.777	21.36	46.417	30.406	18.861	8.779	18.699	8.852	7.992	7.865	9.002	8.264	7.663	8.273	7.532	7.462
13.5	8.879	7.432	8.532	11.719	29.708	32.385	33.4	31.874	26.178	32.39	48.341	40.963	33.184	35.354	43.289	39.764	28.328	22.601	48.94	30.127	20.125	13.238	20.715	8.66	8.204	8.077	7.866	7.275	7.666	7.595	9.268	7.136
14	8.457	8.875	9.2	12.09	29.092	34.174	31.721	30.148	24.16	31.408	49.023	42.598	34.292	36.356	43.812	40.427	31.422	22.211	49.582	33.608	20.997	21.056	21.582	7.213	7.783	6.7	8.375	10.069	7.816	7.038	8.667	7.165
14.5	8.431	8.56	8.316	13.271	29.278	32.279	32.25	32.027	25.437	32.045	47.629	41.806	35.43	37.008	41.349	42.382	30.812	23.222	48.586	34.363	21.992	28.587	23.75	8.537	8.032	6.703	10.01	8.165	9.192	8.304	6.215	7.713
15	8.447	8.245	8.989	12.616	28.978	32.807	32.68	32.777	25.97	33.668	50.532	39.525	34.703	37.928	43.554	41.648	31.511	20.386	47.647	33.565	22.547	32.457	25.644	6.914	8.04	8.186	9.237	11.017	7.51	9.084	9.675	6.908
15.5	8.549	7.732	10.775	12.347	29.274	32.511	32.551	34.188	26.892	31.18	49.66	40.114	36.365	37.45	41.738	44.427	32.1	23.291	47.403	33.66	23.533	35.504	26.81	8.16	7.481	8.28	9.356	16.611	7.846	6.018	8.137	7.518
16	8.52	8.14	11.911	14.608	29.541	33.314	32.286	32.146	26.741	31.72	47.614	43.563	37.076	35.688	43.309	42.647	31.648	24.032	49.631	33.826	23.96	35.796	29.05	8.873	7.85	6.58	9.083	21.097	8.142	7.687	8.615	8.329
16.5	6.68	7.895	10.809	14.66	30.865	34.303	31.872	32.737	25.116	30.629	48.085	39.644	36.373	40.277	42.702	42.03	32.672	23.13	50.265	34.721	24.645	36.21	27.399	7.319	7.562	6.441	8.463	24.405	6.707	7.243	9.066	6.623
17	7.733	6.774	13.01	16.161	30.622	34.013	32.212	34.444	25.408	31.95	48.009	40.351	37.13	36.783	43.968	44.715	32.17	23.785	47.46	35.134	25.443	40.107	28.884	8.678	7.847	7.413	9.97	28.481	7.092	7.352	9.952	8.162
17.5	7.947	8.639	11.533	14.435	31.652	32.266	32.294	33.294	27.864	30.731	49.546	38.2	35.102	38.899	42.765	41.312	33.611	25.184	48.772	34.338	25.606	43.086	28.937	7.138	7.368	7.228	8.976	30.639	7.289	8.114	8.672	8.474
18	7.826	7.963	13.697	16.225	28.833	32.836	33.715	35.782	25.565	33.051	46.407	40.95	38.001	36.77	43.676	43.655	33.736	23.57	49.902	37.4	25.89	42.379	28.812	7.292	7.744	8.363	7.743	31.304	6.286	7.961	8.331	7.325
18.5	9.387	8.623	13.114	14.988	28.217	33.111	33.449	35.466	26.705	31.383	47.839	41.551	33.519	37.668	42.738	44.082	33.105	24.76	48.04	34.143	25.277	42.797	30.732	7.066	7.03	8.478	7.695	33.598	7.316	8.545	7.737	8.897
19	8.523	9.019	12.401	15.354	28.83	32.926	32.708	35.685	24.096	32.783	50.727	44.707	34.234	39.708	44.829	44.044	32.965	25.826	48.536	35.402	25.302	43.325	28.422	7.087	7.7	7.808	8.143	36.807	6.636	8.136	8.23	7.654
19.5	8.86	8.949	14.312	17.538	30.516	32.533	34.861	36.882	24.585	32.98	49.515	40.443	37.458	37.801	45.424	44.42	33.403	26.229	49.068	35.283	26.77	43.977	29.554	7.408	8.759	7.118	8.391	36.772	8.038	6.957	7.447	8.114
20	9.411	9.193	13.503	14.561	31.882	32.655	33.038	35.93	24.54	31.607	49.488	43.627	36.841	37.548	43.287	41.81	34.4	24.801	49.368	36.728	25.009	44.49	32.48	8.273	8.654	8.436	8.857	35.942	7.091	7.884	7.944	7.199
20.5	10.169	10.593	14.605	15.993	31.196	34.219	31.513	35.363	25.645	32.47	46.7	40.278	35.036	38.883	44.104	43.848	34.254	25.591	48.394	34.596	26.82	44.541	31.415	7.512	7.074	7.023	9.092	38.356	6.005	7.423	7.838	7.904
21	10.437	10.108	14.184	16.986	29.344	32.58	32.928	36.539	27.174	31.085	49.685	42.445	35.827	39.55	43.525	43.682	32.802	25.979	49.351	37.189	28.162	44.277	33.006	7.984	7.602	8.485	8.436	39.373	7.533	8.305	8.858	7.073
21.5	9.205	11.235	15.504	16.811	31.112	33.243	33.135	32.939	25.211	30.089	47.698	44.986	37.427	39.816	44.337	45.742	35.35	26.796	51.052	36.037	27.458	43.315	31.976	8.705	7.811	7.383	9.148	40.855	7.045	6.875	5.741	8.638
22	11.079	12.068	14.703	16.995	30.812	35.976	32.671	35.402	26.163	33.661	48.822	43.937	36.629	38.366	42.999	43.401	34.216	26.631	51.853	35.781	28.333	46.276	31.454	9.57	7.013	6.978	8.071	40.889	7.585	7.763	8.181	7.889
22.5	11.969	12.057	15.26	14.762	30.938	34.784	33.521	35.551	25.613	31.324	48.811	42.329	37.199	41.504	43.044	46.01	33.088	25.49	50.975	36.559	26.489	43.577	31.65	12.554	7.985	6.507	8.918	38.462	7.553	7.463	7.599	8.854
23	10.878	11.562	14.955	15.972	29.447	32.307	36.385	34.52	26.953	32.767	50.353	43.443	35.899	37.761	42.338	49.112	33.472	26.571	52.519	36.803	28.423	45.859	32.123	16.925	7.388	8.097	9.091	41.214	6.019	6.693	6.713	5.007
23.5	10.935	11.514	14.439	16.651	31.407	33.754	33.398	34.91	26.446	30.955	49.552	42.4	36.078	39.845	42.761	45.37	34.713	26.887	50.471	36.649	28.823	45.093	32.177	19.291	7.679	7.433	7.646	40.786	8.183	7.975	8.21	7.201
24	11.746	14.04	15.779	16.823	30.914	33.989	33.043	35.457	27.34	31.458	48.547	45.546	37.583	39.597	42.826	46.657	33.187	28.458	50.99	38.473	27.84	45.814	33.534	22.478	7.944	7.292	6.696	42.472	7.56	7.901	6.821	6.31
24.5	11.151	11.898	16.194	16.637	30.899	34.504	34.814	32.082	26.016	32.245	51.568	44.951	36.758	40.623	43.579	45.413	35.624	27.96	50.688	34.972	29.583	45.254	32.948	25.206	8.207	8.505	7.707	40.725	6.669	8.306	7.432	7.157
25	12.81	12.685	14.781	16.624	31.384	33.758	33.758	35.734	26.079	31.441	49.919	42.373	38.009	38.758	44.121	45.757	34.503	27.313	48.898	36.921	28.295	47.386	32.872	24.855	7.47	7.269	9	43.781	7.149	6.751	8.199	7.664
25.5	11.524	12.322	15.669	15.878	30.374	33.457	33.627	38.075	26.526	33.065	49.306	41.979	36.617	39.887	42.985	44.656	35.022	27.439	50.897	34.953	29.714	43.175	33.324	27.867	8.016	7.849	8.531	43.034	7.751	7.188	7.421	5.723
26	12.569	12.529	15.529	17.065	29.842	33.99	37.132	35.08	26.642	29.289	50.376	43.973	38.745	39.967	43.701	46.63	33.331	27.611	52.854	36.369	29.888	48.084	31.608	31.637	7.393	6.834	7.977	42.299	7.236	6.895	7.636	5.696
26.5	12.744	12.781	14.983	17.982	32.43	33.685	34.203	37.524	26.753	33.171	49.182	42.595	36.803	40.963	46.994	43.324	35.208	28.515	52.823	37.618	30.348	46.041	32.184	33.77	9.368	7.654	10.404	44.851	8.038	7.319	7.732	5.618
27	12.572	12.84	17.334	18.046	31.157	35.434	32.691	36.085	26.038	32.665	51.041	40.576	38.955	38.693	42.068	45.367	34.647	28.888	53.311	35.096	30.414	45.407	32.218	31.856	13.85	6.333	10.823	44.516	8.393	6.958	6.662	7.798
27.5	12.659	13.07	15.102	17.8	31.84	32.873	36.027	36.003	26.519	33.895	50.926	42.296	39.586	40.05	42.788	47.267	35.26	27.003	52.198	38.131	30.688	44.63	32.285	34.056	15.897	6.867	14.127	43.354	6.337	7.399	7.308	5.856
28	12.346	11.672	16.27	17.1	32.741	33.535	34.727	37.373	26.316	32.479	51.716	42.49	37.425	40.77	44.149	45.696	33.811	27.033	51.67	37.326	29.986	44.322	34.823	34.462	18.028	7.037	19.018	42.618	6.948	6.959	7.291	5.581
28.5	11.668	13.562	16.216	16.903	30.738	31.75	34.823	35.62	27.723	34.32	49.242	42.842	38.704	39.999	42.058	47.087	33.468	27.814	50.304	38.66	29.917	46.93	36.275	34.97	19.715	8.39	21.022	43.696	7.946	6.456	7.442	7.895
29	12.58	12.35	14.417	16.945	31.714	34.835	35.163	36.863	27.44	32.384	49.608	42.889	38.816	41.164	41.008	45.345	33.585	28.518	52.92	36.338	28.133	44.48	34.109	37.392	20.814	7.493	25.516	41.867	6.937	7.011	7.402	6.686
29.5	11.026	13.918	16.055	17.796	32.997	34.141	34.067	36.423	24.445	31.298	49.923	43.014	38.75	41.087	43.843	45.923	34.226	28.488	54.137	37.135	31.841	45.151	33.747	36.829	23.535	8.911	28.307	41.614	7.232	8.441	7.743	6.325
30	10.923	13.86	15.698	18.304	32.125	33.683	32.648	38.15	25.504	31.665	50.063	44.179	37.597	39.038	42.923	47.448	34.085	28.103	49.194	35.716	30.021	45.072	33.671	36.021	23.681	7.817	28.601	41.571	7.486	7.354	8.074	6.714
30.5	11.076	13.93	15.909	18.095	31.277	33.622	36.997	37.146	26.623	31.007	51.118	43.912	40.507	42.53	43.684	46.077	36.511	28.701	54.348	37.502	30.099	46.864	32.466	38.555	23.999	6.223	30.074	41.671	7.316	7.474	7.547	7.007
31	13.592	13.958	16.054	19.234	29.64	36.183	34.19	36.722	27.3	31.337	50.804	43.857	39.042	40.312	42.231	46.079	33.824	27.221	49.651	37.267	31.733	45.798	33.685	36.147	26.201	6.856	30.804	43.512	6.176	8.158	7.24	5.722
31.5	12.933	14.279	16.368	17.615	32.539	35.223	35.987	38.447	26.748	31.052	51.719	42.883	39.175	39.958	41.556	47.437	35.181	28.08	49.181	38.314	30.307	44.858	35.132	36.052	27.118	6.483	34.48	43.333	8.779	6.41	6.455	7.326
32	13.306	14.399	16.643	14.846	31.03	34.545	36.129	35.746	28.463	30.787	50.813	44.526	37.112	42.659	44.402	45.15	34.518	27.628	49.711	36.778	30.519	46.214	35.057	37.312	24.733	7.428	34.737	44.74	8.005	8.552	7.623	6.22
32.5	11.541	15.058	15.264	16.571	30.606	36.107	33.565	35.603	26.522	32.282	52.551	43.117	38.872	42.501	44.329	48.611	38.15	29.296	51.688	39.039	29.953	44.42	31.18	38.248	26.988	7.259	35.969	45.326	7.504	7.117	5.915	7.856
33	13.57	13.256	17.09	17.282	31.515	34	34.919	36.165	25.581	32.12	51.103	42.093	39.656	42.71	43.264	45.517	34.595	28.569	47.479	37.018	30.734	45.438	33.45	35.439	28.79	6.865	37.936	44.449	8.016	7.133	7.448	5.965
33.5	13.111	13.584	16.297	17.096	31.036	35.949	35.062	36.491	26.746	32.991	49.822	44.098	39.49	40.58	43.904	45.49	34.677	28.09	51.305	38.859	30.572	44.363	35.188	36.532	26.646	7.35	38.284	45.007	7.92	7.147	6.134	7.025
34	12.278	13.963	15.61	16.636	31.353	35.527	36.07	35.064	25.701	30.373	49.388	43.726	37.761	40.527	45.953	46.533	34.628	27.648	50.38	39.014	30.021	46.392	33.411	40.19	26.897	6.763	37.3	44.341	7.18	7.183	8.141	5.941
34.5	11.622	13.842	17.576	16.912	31.059	34.04	36.055	37.643	26.369	32.852	49.412	44.995	36.985	40.406	43.664	45.34	34.875	30.066	50.144	37.976	32.401	47.062	33.925	37.717	27.026	6.648	37.945	41.82	7.009	6.524	7.383	6.328
35	14.022	13.834	16.796	17.787	30.886	33.616	32.368	37.655	25.536	33.8	52.262	43.803	39.713	40.517	40.573	45.384	35.794	28.464	51.57	37.282	29.826	45.386	35.815	37.535	26.926	7.009	39.046	45.171	7.998	7.277	6.96	6.275
35.5	13.343	15.878	16.283	16.789	30.256	33.197	34.797	38.764	27.712	34.491	49.63	45.002	38.959	42.011	42.376	46.169	34.83	29.071	49.956	40.295	30.53	45.322	35.474	40.37	29.6	6.819	39.33	45.085	7.446	6.251	6.913	6.249
36	12.233	13.689	17.16	16.835	29.993	33.2	35.793	36.08	24.982	32.687	50.571	42.776	39.411	40.816	42.432	45.457	34.883	28.642	49.574	38.605	31.432	45.183	33.237	38.726	28.255	7.838	38.821	44.274	6.449	7.447	7.02	6.278
36.5	12.964	13.284	15.861	16.909	30.511	34.421	32.646	37.401	25.992	30.29	51.306	43.274	37.774	42.728	43.332	46.917	36.452	28.706	51.297	39.528	32.895	44.38	33.064	39.169	28.273	6.396	39.024	43.671	7.399	5.72	6.556	7.187
37	12.514	14.005	15.636	17.579	31.562	37.026	32.322	38.61	25.4	31.93	51.321	43.342	38.259	43.579	43.975	45.783	34.51	29.481	52.151	39.203	32.209	45.272	34.957	38.409	31.273	7.78	38.286	44.622	6.575	6.396	7.895	5.983
37.5	12.698	12.168	15.505	19.304	29.372	35.093	34.023	37.959	29.794	33.712	50.107	42.766	39.306	41.941	42.748	46.833	35.926	29.669	50.98	37.865	30.638	44.979	34.897	36.951	29.901	6.222	42.47	43.959	8.435	7.437	7.262	7.472
38	13.436	14.54	17.118	17.864	30.838	34.53	35.286	37.729	27.419	31.775	49.888	42.608	38.897	40.319	44.279	43.649	33.557	28.514	52.697	36.803	31.256	45.159	33.783	39.09	30.207	6.606	41.046	45.284	6.254	7.42	6.539	7.705
38.5	11.37	13.573	16.297	18.2	31.322	34.459	34.553	38.455	27.883	34.17	49.887	46.07	39.618	40.772	45.29	49.088	36.505	28.603	51.373	38.588	29.987	47.093	32.644	38.934	30.708	7.936	40.398	47.976	6.812	7.024	7.301	6.571
39	12.751	14.126	16.259	17.532	30.765	36.188	37.598	37.367	27.839	31.691	48.965	44.153	37.654	40.158	44.27	48.715	34.898	30.717	49.153	38.102	31.601	45.05	31.767	39.294	29.524	6.969	39.979	43.84	6.528	7.435	6.088	6.205
39.5	12.989	12.077	17.547	17.057	30.94	35.414	34.674	37.149	29.598	34.579	51.02	44.226	39.758	41.505	47.778	49.438	36.257	28.898	52.758	39.601	30.515	44.416	33.436	37.301	28.609	6.715	41.544	45.765	6.051	6.969	6.566	7.385
40	12.249	15.121	14.994	17.478	31.578	34.876	33.198	35.274	25.366	33.593	48.962	44.96	38.542	41.541	43.561	48.666	35.687	28.785	51.232	37.659	31.052	46.612	34.612	37.595	29.549	6.547	39.134	42.913	6.684	7.421	8.009	7.086
40.5	12.969	14.132	15.738	17.13	30.273	35.928	36.546	37.43	26.27	32.339	47.97	41.421	38.446	42.836	44.324	46.108	35.914	28.703	53.562	36.483	30.699	43.252	34.929	37.587	29.085	6.981	41.521	46.437	6.64	6.668	6.569	6.537
41	14.035	14.1	15.398	17.275	31.335	36.193	34.662	35.525	26.962	31.337	50.135	44.02	38.903	42.179	40.066	46.084	35.127	28.525	51.034	38.92	30.912	46.231	34.764	35.542	29.893	7.399	39.207	44.282	6.7	6.851	6.938	7.329
41.5	13.995	13.914	15.246	17.103	29.384	35.652	34.672	38.313	28.354	30.866	50.494	43.592	39.497	43.661	47.075	46.375	34.458	28.2	52.077	37.835	30.297	44.826	33.34	38.756	29.573	6.327	42.496	43.747	6.88	7.659	6.955	7.321
42	13.146	14.452	17.536	17.646	32.059	36.501	35.038	35.822	26.619	33.276	52.635	45.023	37.331	41.224	42.182	47.293	34.343	29.688	51.566	36.851	31.55	43.419	33.099	37.785	29.391	6.918	38.528	44.53	7.439	6.781	6.606	6.498
42.5	14.078	13.631	17.024	16.332	30.449	36.59	34.589	36.556	28.163	32.445	51.206	45.991	39.775	40.356	42.285	45.436	35.136	28.577	53.45	35.888	31.529	45.418	34.05	36.78	30.87	7.839	40.012	44.052	7.638	6.725	7.501	5.291
43	12.704	14.145	16.635	18.795	31.78	35.081	35.123	38.442	27.091	32.334	51.277	44.244	39.105	41.639	41.796	47.867	35.137	29.626	51.075	38.837	30.392	45.211	33.986	37.904	29.948	7.119	41.696	42.572	6.86	5.849	5.484	7.082
43.5	12.831	13.829	15.297	17.249	29.767	34.561	35.148	35.761	27.908	31.673	51.439	44.135	38.404	42.319	43.401	49.869	34.014	29.668	52.747	39.51	32.624	43.979	34.754	37.775	29.212	7.521	41.704	42.673	7.029	6.839	7.656	7.239
44	13.369	12.015	15.918	16.338	31.641	37.274	35.894	40.139	29.142	31.032	47.983	42.552	38.915	41.321	43.75	47.531	33.722	28.481	50.786	38.729	32.507	46.227	31.686	38.701	30.389	7.006	40.11	43.428	8.053	6.794	6.319	6.231
44.5	12.975	12.94	18.111	18.168	31.086	35.811	35.431	37.345	26.656	32.476	50.649	43.115	37.88	41.961	43.537	47.306	34.102	30.671	50.023	35.059	30.408	44.597	36.483	37.38	29.782	8.267	41.452	44.968	6.356	6.475	7.94	6.399
45	12.865	13.075	15.537	17.912	30.441	34.151	32.131	37.254	26.187	32.341	49.993	42.531	37.022	39.931	41.678	47.24	34.822	29.378	50.887	39.126	30.864	43.191	36.139	35.936	29.094	6.074	40.44	44.882	7.055	8.096	7.999	6.346
45.5	14.044	15.016	16.214	17.617	32.515	35.21	34.738	38.738	26.86	32.219	49.322	43.199	39.804	41.131	40.971	48.241	35.551	28.918	49.74	38.837	32.318	44.241	34.618	38.106	30.51	7.237	40.913	45.414	5.285	7.396	5.259	6.56
46	12.856	13.898	16.407	17.234	29.803	35.533	32.921	37.218	27.242	31.675	48.2	43.223	39.988	42.274	45.373	48.238	34.669	29.815	52.226	36.995	31.333	46.411	33.632	39.496	30.238	8.588	42.536	42.593	7.554	7.061	7.692	6.445
46.5	13.065	14.254	17.14	18.157	31.819	36.929	32.859	38.001	27.38	32.596	49.456	44.763	39.012	42.927	44.311	48.169	34.946	28.847	53.932	38.919	30.853	44.812	35.419	38.382	30.811	7.897	39.64	45.474	6.413	6.534	6.55	6.018
47	12.718	15.116	17.58	15.38	28.875	37.55	32.772	36.619	26.022	30.9	50.882	43.631	37.755	41.694	42.129	46.626	35.599	29.148	50.032	38.994	32.669	43.611	33.5	37.463	30.284	7.285	42.251	45.053	6.98	6.683	6.388	6.08
47.5	12.93	14.802	16.764	17.172	29.408	34.539	35.257	35.835	26.429	30.747	50.114	41.228	39.038	43.989	42.759	47.726	35.49	29.197	50.216	36.834	29.108	46.567	34.091	38.393	29.615	7.717	41.036	43.795	7.085	7.428	5.668	5.711
48	12.599	13.595	15.188	16.6	31.063	34.755	32.213	37.183	27.136	34.161	48.608	45.463	38.022	41.267	42.608	47.563	35.56	30.955	50.187	38.743	28.254	44.222	33.334	36.973	31.634	7.588	41.667	46.997	7.592	7.026	5.855	7.873
48.5	12.457	14.198	17.465	16.984	29.736	33.649	36.138	36.978	25.506	32.629	52.605	43.71	36.755	43.534	43.809	47.407	35.225	30.692	52.366	39.007	29.205	44.752	34.877	37.092	29.163	6.405	41.424	44.707	6.444	8.093	6.579	6.011
49	14.265	13.148	17.282	17.747	30.632	37.002	35.019	34.764	26.372	31.35	49.58	43.82	38.522	42.154	43.86	46.705	34.643	28.174	49.035	36.011	30.138	41.778	33.519	37.927	30.666	5.502	41.654	44.437	6.865	6.715	7.087	5.363
49.5	13.611	13.742	16.655	17.365	29.107	33.612	33.8	36.831	26.966	31.801	49.541	45.558	37.181	41.062	42.647	45.826	36.043	28.68	51.239	38.601	31.257	43.373	33.914	36.973	30.457	6.84	42.316	43.892	6.1	7.253	5.582	6.925
50	13.145	13.377	17.13	17.077	30.178	35.455	34.886	37.613	27.078	32.163	50.338	43.259	39.604	41.848	43.32	46.646	33.985	29.234	49.218	38.544	29.984	41.664	34.061	38.835	30.159	5.679	40.418	42.769	7.608	7.242	7.469	6.987

## Sheet: tg650-vCJD
Raw data RT-QuIC for tg650-vCJD
time (h)	2.10-2				2.10-3				2.10-4				2.10-5				2.10-6				2.10-7				2.10-8				2.10-9
	replicate 1	replicate 2	replicate 3	replicate 4	replicate 1	replicate 2	replicate 3	replicate 4	replicate 1	replicate 2	replicate 3	replicate 4	replicate 1	replicate 2	replicate 3	replicate 4	replicate 1	replicate 2	replicate 3	replicate 4	replicate 1	replicate 2	replicate 3	replicate 4	replicate 1	replicate 2	replicate 3	replicate 4	replicate 1	replicate 2	replicate 3	replicate 4
0.5	8.485	7.794	11.255	10.095	7.392	7.156	7.447	6.725	7.538	7.835	7.679	7.545	7.163	6.121	7.478	8.01	7.512	7.082	8.991	7.457	8.08	6.21	8.579	7.507	6.63	6.252	7.308	7.793	6.38	7.766	8.022	7.857
1	8.968	7.439	7.62	8.53	6.534	7.506	9.183	8.253	8.796	7.422	8.278	9.168	7.157	8.331	8.822	7.693	8.016	6.425	6.547	8.08	7.517	6.992	7.754	7.084	6.266	6.683	9.057	8.781	7.899	7.929	8.923	9.433
1.5	9.129	9.283	8.908	8.488	7.843	6.587	7.489	8.294	6.638	7.435	7.482	7.418	7.19	7.7	7.78	7.729	6.172	7.981	9.339	7.794	6.904	7.592	7.354	8.313	7.991	6.94	8.437	6.189	7.679	7.466	9.53	8.361
2	6.917	7.455	9.969	8.546	7.171	7.396	7.011	7.51	6.782	7.832	8.28	7.143	7.96	7.282	8.335	6.605	6.742	6.341	8.991	7.923	7.179	6.921	7.762	8.008	6.933	7.919	7.357	6.731	7.226	6.407	8.857	9.085
2.5	8.109	7.589	9.325	9.143	7.818	7.435	7.412	7.233	7.21	8.161	8.076	7.074	6.009	7.318	7.667	6.811	7.935	6.368	8.698	6.375	7.979	6.99	6.423	7.213	7.051	6.975	8.671	5.286	7.678	6.223	8.868	7.851
3	8.208	8.409	8.544	8.481	6.011	7.19	8.603	9.55	6.683	7.469	8.354	7.626	6.394	6.939	7.585	6.681	7.652	7.254	8.203	7.926	7.38	7.857	6.746	9.728	7.005	6.327	9.205	6.485	7.634	7.587	9.244	7.73
3.5	8.206	7.566	10.056	8.353	6.514	7.6	9.683	6.245	7.595	7.637	8.973	8.259	7.693	8.442	7.642	8.828	7.542	7.792	8.415	8.116	7.678	6.026	6.542	8.514	7.797	7.32	7.512	8.501	7.464	7.684	8.085	6.402
4	7.79	7.741	9.13	8.427	8.196	7.45	9.042	8.111	8.468	7.579	7.759	8.023	6.206	7.033	8.65	7.826	8.313	6.915	8.592	7.681	7.573	6.759	6.958	8.327	6.61	6.725	7.424	6.36	7.486	6.769	7.85	7.895
4.5	8.879	7.177	8.005	8.425	7.389	7.613	7.773	7.248	7.727	6.923	7.676	7.153	7.485	7.875	7.362	7.564	6.785	8.539	7.497	8.042	7.663	7.047	9.761	8.496	7.283	7.2	8.932	7.297	7.538	7.452	7.878	7.489
5	8.562	7.773	8.807	8.91	7.697	6.562	8.595	7.014	7.698	8.472	8.76	8.837	8.993	7.767	9.518	7.174	7.122	7.218	8.042	8.36	7.094	6.466	9.419	7.202	6.997	7.285	8.241	8.641	7.401	8.001	7.747	8.108
5.5	7.671	6.991	9.185	7.435	8.673	7.289	6.66	7.682	7.812	6.975	6.169	8.556	7.73	8.55	7.91	8.068	8.011	7.658	8.976	8.138	7.15	6.473	8.506	7.912	7.579	7.117	9.042	7.37	6.777	7.259	8.719	7.786
6	7.552	6.883	9.205	7.678	7.112	7.119	7.395	7.494	7.307	6.439	9.029	6.869	7.088	7.301	8.526	7.252	7.775	8.2	8.803	8.323	6.964	6.8	8.454	8.109	8.039	8.954	7.658	6.889	7.662	8.147	8.013	8.218
6.5	8.575	8.407	9.542	8.414	8.184	9.025	8.943	9.103	7.881	7.863	9.037	6.841	6.494	8.972	8.966	8.161	7.019	6.936	7.303	8.281	7.65	7.381	8.817	7.729	7.422	7.406	8.141	7.341	7.32	7.518	8.633	8.42
7	8.069	9.649	7.895	8.507	7.186	6.867	8.769	7.001	7.242	7.288	9.13	7.086	6.549	7.283	8.884	7.695	7.319	6.982	7.602	7.573	7.867	7.1	7.687	6.865	6.631	7.629	7.705	8.095	8.971	6.59	9.839	8.845
7.5	8.795	7.28	8.649	9.547	8.698	7.234	7.739	7.926	7.994	8.533	8.404	8.235	7.552	8.101	7.227	7.958	8.089	7.967	9.24	8.579	7.053	7.364	8.379	7.854	6.381	6.668	8.784	7.311	7.263	7.265	8.691	7.029
8	6.065	7.685	10.77	8.681	7.818	7.356	7.921	7.631	6.52	7.457	8.717	8.265	7.091	7.373	7.916	9.359	8.178	8.653	10.042	8.245	7.746	6.871	7.805	7.865	7.143	8.565	10.184	6.03	7.115	6.411	8.944	7.994
8.5	7.188	8.396	9.099	9.121	8.995	7.55	7.649	6.486	7.082	6.46	9.698	6.932	7.953	10.225	7.599	7.075	8.431	8.6	9.147	8.799	8.197	6.598	10.828	8.071	6.901	7.218	7.454	7.402	7.836	7.596	6.451	5.878
9	8.511	7.355	8.486	8.735	7.885	7.052	9.24	7.478	8.196	7.342	8.887	7.656	9.119	13.581	7.71	9.06	8.21	7.059	8.297	9.662	8.303	5.812	9.021	7.263	7.872	6.737	7.786	8.312	7.426	6.873	7.951	8.374
9.5	8.022	7.628	9.29	10.081	7.744	6.828	9.405	8.034	7.445	6.948	9.517	7.113	7.41	15.257	8.116	8.345	7.694	7.304	7.213	8.089	7.357	7.165	8.909	6.804	7.608	6.849	7.907	7.277	6.718	6.194	6.829	9.374
10	8.603	7.506	7.604	7.454	6.178	7.431	10.298	9.111	8.155	7.643	8.569	8.437	7.965	18.067	7.823	7.514	8.407	8.097	9.532	7.612	7.862	6.619	8.325	7.384	7.51	7.681	8.616	7.735	6.655	7.246	9.701	6.923
10.5	7.937	6.441	9.552	9.009	7.686	6.899	8.86	7.409	8.359	7.285	9.212	8.195	7.12	19.206	8.75	8.237	8.052	7.886	7.657	6.427	7.174	6.597	7.279	6.914	6.823	8.561	9.073	8.207	7.183	6.577	6.542	8.424
11	7.802	7.825	9.98	8.177	7.62	8.467	9.573	7.975	7.669	6.907	8.721	7.843	7.281	18.912	9.241	6.803	6.384	6.351	8.833	7.167	5.996	7.828	7.574	8.1	6.908	7.522	7.89	7.473	6.894	7.64	7.385	7.927
11.5	8.378	8.125	7.597	8.336	9.129	8.001	9.988	7.707	7.748	7.576	9.202	9.502	7.391	21.4	8.79	7.084	6.572	6.097	8.219	7.45	7.066	7.642	7.914	7.107	8.046	6.773	7.62	7.294	7.35	7.76	7.54	7.048
12	9.259	8.621	8.466	8.43	10.404	10.419	9.745	8.706	7.539	8.412	9.031	9.465	6.284	21.901	8.669	8.243	7.289	7.197	7.712	7.902	6.296	6.097	8.319	8.159	7.33	7.211	7.967	6.919	6.844	7.611	6.216	7.846
12.5	8.315	6.786	8.733	8.273	13.186	10.42	11.931	8.076	6.57	10.051	8.682	10.858	7.651	21.769	8.803	8.203	7.566	6.254	8.658	8.906	7.491	6.844	10.132	7.907	7.599	7.755	8.244	8.656	7.322	7.774	7.05	6.753
13	7.68	7.755	9.2	10.145	13.931	13.372	12.599	7.223	7.358	12.89	8.148	12.092	7.607	22.945	7.526	8.524	6.97	8.36	7.895	6.616	7.47	7.235	7.842	8.331	7.894	8.683	7.819	6.767	7.4	7.096	7.701	5.4
13.5	8.543	6.987	11.343	7.568	18.644	14.794	15.007	9.417	7.687	18.04	7.936	16.245	7.553	22.888	9.509	8.979	6.921	8.188	8.224	7.281	6.961	8.034	8.562	7.541	7.977	7.688	7.88	7.893	7.437	7.409	7.222	6.412
14	8.322	8.249	8.204	8.743	23.134	17.763	16.881	11.318	6.548	20.094	9.055	18.956	15.868	23.983	9.167	7.673	6.762	7.759	9.423	8.819	7.598	7.498	8.202	7.189	7.632	6.466	8.264	7.559	6.927	6.772	5.957	7.806
14.5	7.888	7.8	9.091	8.555	24.769	17.97	19.345	12.316	7.086	24.998	7.946	26.251	19.543	25.4	8.978	9.691	8.199	7.768	9.694	7.321	7.021	7.924	7.383	8.505	5.906	6.702	6.858	7.299	6.899	8.159	7.742	6.711
15	8.682	6.624	8.567	8.707	29.149	22.236	23.502	15.36	8.452	29.779	8.891	32.026	26.446	24.491	8.963	12.176	7.706	5.684	8.129	6.504	7.888	7.28	8.628	7.78	7.767	7.392	8.572	7.937	7.205	7.365	7.286	6.929
15.5	9.332	8.532	8.23	8.723	33.415	26.431	23.033	17.055	8.5	35.649	10.029	38.558	32.744	26.197	8.699	15.242	8.335	6.825	8.39	7.073	7.016	8.035	8.011	7.559	7.865	7.151	9.35	7.768	6.82	6.832	6.665	7.74
16	8.712	8.395	7.778	9.409	35.623	27.882	25.731	18.04	9.858	38.422	8.777	42.031	38.402	24.168	7.757	19.924	7.178	8.273	9.739	6.564	7.897	6.822	7.723	8.981	7.944	7.109	6.392	6.928	7.729	7.603	5.889	6.992
16.5	7.378	8.046	8.656	8.124	36.565	31.614	27.03	21.18	11.784	46.113	9.531	48.788	44.634	27.242	8.293	23.322	6.655	6.869	7.165	7.677	6.369	7.801	7.26	7.422	7.425	7.437	8.334	7.103	7.765	7.247	6.691	7.523
17	7.827	7.925	9.247	7.955	40.556	34.145	31.296	25.312	15.82	51.727	8.215	52.116	45.943	26.043	9.333	28.673	7.946	7.068	8.661	8.587	7.978	7.002	8.28	7.451	6.897	6.651	7.987	8.595	7.446	7.068	7.185	7.525
17.5	6.95	6.976	8.254	7.064	43.351	36.928	32.911	27.12	17.784	55.478	9.46	57.716	53.563	24.834	8.044	33.866	7.971	7.104	9.84	7.944	7.504	6.581	8.677	7.12	7.033	7.512	8.719	7.97	6.976	6.05	5.602	7.468
18	7.643	7.599	10.093	7.579	43.899	40.079	34.333	31.06	20.17	57.367	7.986	62.094	55.185	25.847	8.155	41.307	7.796	8.366	7.593	6.573	6.399	7.584	6.964	7.822	7.638	6.882	8.782	7.49	6.899	6.825	5.551	5.772
18.5	7.049	7.559	7.834	7.837	47.404	40.122	36.493	34.912	23.938	59.233	8.761	64.346	57.799	27.391	8.331	44.644	7.794	7.929	8.124	7.804	7.563	6.866	7.986	8.014	7.887	7.496	8.245	7.956	7.612	6.63	7.311	6
19	7.497	7.105	8.23	7.209	48.416	44.617	37.577	36.412	29.587	63.145	9.551	68.332	59.734	26.225	8.048	51.853	6.958	7.186	7.854	8.161	6.49	8.613	8.364	8.655	7.768	7.215	8.469	8.324	7.278	6.376	7.117	6.557
19.5	8.453	7.221	8.36	9.309	51.688	44.773	39.997	38.949	32.86	65.095	9.114	71.271	61.803	28.45	9.56	54.262	7.807	7.485	7.248	8.781	7.754	8.012	9.609	7.997	7.025	9.157	7.891	7.817	7.542	6.297	5.742	6.084
20	8.02	7.497	6.932	9.369	53.004	48.081	38.377	41.53	38.253	65.141	9.052	73.203	61.996	30.166	8.811	60.323	7.644	8.161	9.179	8.179	7.227	7.584	8.666	6.964	8.216	6.833	7.389	8.417	9.003	7.405	6.841	6.406
20.5	7.824	6.899	8.43	9.281	53.638	49.753	42.514	42.826	39.623	68.911	9.021	72.976	65.818	29.387	8.956	62.894	8.316	8.694	7.747	8.208	7.144	6.434	8.446	7.332	8.638	6.944	8.437	8.039	6.906	6.404	7.305	5.55
21	7.085	7.432	9.276	7.714	54.321	46.786	44.81	44.514	45.456	72.781	10.113	79.889	66.047	26.373	9.39	67.046	6.641	7.854	7.761	8.655	6.812	6.862	8.541	8.016	6.798	7.373	8.496	6.916	6.504	6.942	6.158	5.377
21.5	7.617	6.812	8.194	9.197	56.054	50.504	47.339	45.916	46.429	73.829	10.339	80.258	69.799	28.567	8.6	70.671	7.441	7.443	8.407	7.91	8.117	7.725	8.867	6.802	7.942	8.396	7.876	9.25	7.762	7.206	6.862	5.495
22	7.867	9.058	8.826	9.459	55.307	51.805	46.668	46.059	48.408	73.895	13.472	81.029	66.319	28.757	8.903	72.271	7.078	7.383	10.075	8.248	7.463	7.211	8.085	9.088	8.184	6.98	7.958	9.114	6.48	6.584	7.215	5.178
22.5	7.359	7.703	8.581	8.654	57.708	51.891	48.019	46.14	51.082	73.072	13.578	79.975	68.27	26.843	9.033	74.122	7.18	7.966	10.1	7.17	7.86	6.796	8.358	8.554	8.317	6.976	8.625	7.115	6.72	6.656	6.359	7.257
23	7.394	6.643	8.076	8.09	59.453	52.887	47.261	46.627	55.037	73.372	15.801	82.254	71.746	28.287	8.285	74.292	7.354	7.139	9.915	9.099	7.743	6.199	8.475	7.173	7.632	6.316	8.651	6.507	8.075	7.045	6.969	6.286
23.5	8.349	8.584	10.184	8.528	62.112	53.641	47.565	47.138	57.593	74.762	16.562	84.729	71.639	28.823	8.162	76.708	8.317	8.542	9.747	8.261	6.767	6.859	7.725	8.167	7.508	7.177	7.938	7.856	5.765	7.208	6.667	6.044
24	7.889	7.855	7.639	8.34	63.584	52.91	51.966	46.555	58.992	76.059	18.175	85.03	72.429	29.055	10.254	77.603	7.042	9.282	9.646	9.265	7.807	7.357	8.832	8.56	8.38	6.839	8.812	7.809	6.833	6.313	7.636	7.317
24.5	8.07	7.49	8.605	7.637	61.747	55.105	48.603	47.535	56.908	76.3	18.897	87.115	78.069	28.846	11.014	80.362	8.936	7.89	10.831	9.142	7.291	6.352	9.23	7.754	8	7.737	7.979	7.274	7.418	6.191	7.53	6.864
25	7.729	6.963	9.666	9.215	62.929	55.209	51.127	48.016	60.575	77.376	19.329	88.795	76.262	29.717	9.828	79.68	10.266	7.727	10.237	8.542	7.353	5.488	8.693	7.768	6.799	6.817	6.683	7.356	6	5.39	7.972	5.557
25.5	8.044	7.775	8.874	9.004	64.449	55.363	49.211	46.796	62.536	77.203	17.831	86.254	76.054	29.224	11.083	80.279	12.192	9.005	10.497	10.172	7.348	7.323	6.595	8.125	8.354	6.967	9.211	6.475	6.689	7.146	6.935	6.897
26	6.999	8.24	9.251	7.303	64.002	56.643	50.719	48.144	64.89	81.063	19.651	87.294	79.482	29.212	10.445	81.035	14.25	10.12	10.649	9.097	6.972	7.746	7.252	9.298	7.414	7.015	8.041	8.458	7.462	7.53	7.427	7.384
26.5	7.574	6.669	8.135	9.462	67.219	56.683	52.233	48.58	65.423	77.829	21.1	90.046	80.355	29.19	10.932	82.841	16.674	10.269	10.418	10.667	7.305	6.918	8.38	7.35	7.799	7.53	9.003	8.56	6.843	6.512	6.841	7.399
27	7.521	8.1	8.971	7.947	68.735	58.368	52.553	47.952	67.469	81.725	20.784	90.414	80.059	29.911	13.12	84.915	20.446	11.927	10.542	11.644	6.695	7.505	7.759	8.207	7.287	7.351	7.383	7.744	5.904	6.138	6.442	5.645
27.5	7.595	8.425	10.168	9.092	68.181	59.997	51.056	50.682	65.412	81.828	21.564	90.047	80.825	29.062	12.59	83.533	22.596	12.601	10.222	10.695	8.18	7.488	8.409	7.36	8.721	7.429	6.979	8.201	7.335	5.955	6.234	7.298
28	7.99	7.694	9.304	7.999	69.646	57.877	52.842	48.363	66.363	84.194	18.575	89.415	79.243	30.159	11.45	84.894	24.986	12.531	11.781	13.001	8.167	8.035	9.073	7.918	7.997	7.629	7.523	8.824	6.939	7.091	6.504	6.553
28.5	7.542	8.174	7.282	7.885	69.937	61.087	53.34	48.922	69.923	83.235	20.978	86.38	80.619	30.777	13.332	85.735	28.389	13.957	11.752	13.368	7.794	8.015	7.653	8.584	8.07	7.47	9.382	7.308	6.44	5.913	7.38	6.347
29	7.277	7.38	10.221	9.083	68.913	61.582	53.092	48.002	69.28	83.663	21.651	88.071	83.368	30.218	13.942	88.105	34.333	15.496	12.587	13.189	8.319	8.923	9.251	6.586	7.72	8.857	7.35	7.494	6.882	6.419	6.947	6.856
29.5	7.886	8.24	9.205	8.949	69.002	61.101	54.062	49.738	68.721	83.339	20.735	88.932	83.407	28.481	14.759	87.273	35.034	15.19	13.707	13.83	8.069	9.045	8.218	6.96	8.495	7.161	9.669	7.443	6.953	6.904	6.294	7.087
30	9.23	7.813	9.363	7.709	70.947	61.323	51.884	49.78	71.928	83.869	23.408	91.076	84.107	30.318	15.532	91.314	36.579	17.071	12.907	14.062	9.433	11.154	9.704	8.077	8.076	8.134	8.25	6.252	6.699	7.839	5.866	6.061
30.5	6.486	8.819	9.207	9.598	70.724	61.455	52.703	48.634	68.501	84.007	21.829	90.974	85.616	29.65	16.559	88.457	39.828	16.401	15.682	15.93	9.729	10.778	8.581	7.524	8.803	7.97	7.837	7.626	5.33	6.891	6.036	6.836
31	6.65	7.161	9.388	8.966	70.302	62.657	56.93	48.075	72.554	83.325	22.529	91.236	84.596	30.369	18.085	87.678	42.324	17.885	15.896	16.501	9.234	12.208	8.636	9.179	10.313	8.528	7.645	7.204	4.368	8	6.737	6.747
31.5	8.563	8.478	7.924	8.842	72.253	62.436	51.824	47.738	73.275	85.618	21.718	88.682	85.949	31.153	16.543	88.389	42.827	16.637	17.712	16.347	10.045	13.038	9.264	7.865	8.331	8.294	8.437	7.018	5.347	6.909	6.593	7.233
32	8.142	6.545	9.336	8.204	71.981	61.824	53.648	47.817	70.975	86.29	21.801	88.558	87.036	31.339	20.342	90.648	45.182	18.269	19.184	17.465	11.423	13.597	10.42	7.336	9.495	9.34	8.632	7.201	6.03	7.042	8.254	6.818
32.5	8.973	6.353	9.062	7.545	71.889	62.124	52.853	49.302	72.69	84.929	23.276	92.723	87.21	28.314	18.02	87.314	46.012	18.705	20.075	16.815	12.014	15.048	10.199	8.431	10.156	10.749	7.228	8.622	4.944	7.058	6.985	7.619
33	7.959	7.92	9.211	11.121	72.618	60.535	53.683	49.232	74.544	83.307	21.566	89.5	86.152	30.884	21.682	87.351	48.909	18.811	18.883	16.277	12.957	13.916	8.841	8.079	11.954	11.832	8.709	7.974	5.449	7.523	7.475	5.954
33.5	7.483	7.506	8.536	8.941	74.728	62.5	56.588	49.228	75.222	83.135	21.32	87.498	84.792	29.328	21.78	88.266	48.965	17.65	19.202	16.282	13.869	15.563	10.317	8.99	13.257	13.564	7.385	9.506	6.563	6.55	6.464	5.883
34	7.916	7.537	8.678	9.025	71.558	64.528	53.109	49.913	73.526	85.295	25.1	89.861	86.834	31.368	21.564	87.213	49.755	19.297	20.672	16.077	13.376	16.196	9.628	6.787	12.562	14.332	8.239	8.852	6.792	7.063	5.367	5.709
34.5	7.672	7.92	8.81	10.044	73.433	60.021	53.045	49.837	73.427	85.041	20.161	89.612	87.242	30.686	22.055	89.833	50.086	18.829	19.431	18.018	13.795	18.112	11.562	8.889	14.421	16.073	6.957	8.505	5.699	7.336	6.308	5.732
35	7.957	8.411	8.352	10.555	73.206	62.693	53.145	48.596	73.06	84.574	20.645	92.635	90.302	29.612	23.986	90.057	51.735	20.185	19.825	17.081	15.688	15.798	9.911	10.091	15.092	16.583	8.009	9.776	5.198	7.751	7.333	4.511
35.5	7.396	9.946	9.004	10.185	72.506	62.854	54.498	48.825	74.948	86.196	22.378	92.24	87.656	31.071	24.125	90.005	53.439	20.601	19.286	18.956	16.267	16.025	10.403	9.911	14.435	18.082	9.642	10.891	6.079	7.445	5.15	4.988
36	8.497	8.425	8.994	10.173	73.62	60.686	54.766	47.304	74.676	86.502	22.129	90.149	87.655	30.274	23.767	89.363	51.924	21.013	19.77	18.287	16.72	17.385	10.138	9.101	16.57	18.315	9.124	11.383	6.223	5.972	6.256	7.084
36.5	8.397	7.076	7.891	9.656	72.599	64.785	53.59	49.857	76.814	85.853	22.736	91.413	89.107	30.54	23.365	88.606	56.93	23.331	20.088	18.693	14.627	17.845	9.398	10.121	16.21	20.294	7.64	12.051	5.945	5.623	6.53	5.735
37	7.734	7.394	10.493	10.854	75.761	65.106	56.491	49.504	76.036	85.991	22.816	89.903	88.129	31.064	21.619	86.856	56.342	20.271	21.807	17.783	15.842	16.77	10.482	9.222	16.331	19.314	6.659	16.582	6.341	7.311	6.462	6.204
37.5	7.068	7.977	9.055	9.265	75.01	64.46	55.557	49.173	76.856	83.324	23.082	86.879	88.19	29.449	24.744	88.822	57.462	22.854	22.409	19.863	16.751	19.037	10.949	9.273	16.45	20.266	8.726	23.253	6.65	6.675	6.745	7.231
38	6.352	8.544	8.544	8.624	73.351	66.526	54.398	49.694	74.876	85.003	24.273	85.246	87.865	30.709	24.207	91.141	56.666	22.209	20.884	18.517	17.909	20.392	12.271	10.15	16.262	21.721	9.117	29.147	7.328	6.208	6.629	6.142
38.5	7.457	8.164	8.756	10.464	74.341	64.868	53.669	50.818	76.822	85.289	23.09	88.277	90.804	32.152	25.994	90.202	57.378	21.549	20.33	18.237	17.263	18.819	10.876	11.64	17.004	22.495	7.95	34.844	6.607	7.178	6.809	6.684
39	8.112	9.034	8.524	10.309	75.61	64.234	55.278	49.7	75.846	85.483	22.506	90.042	89.584	30.292	25.886	88.277	56.399	22.793	22.05	18.393	17.117	19.988	14.232	9.462	18.26	20.353	6.531	40.065	7.587	6.591	7.544	6.847
39.5	8.724	7.188	9.113	11.814	74.556	64.308	54.338	48.158	77.591	86.919	24.102	87.776	87.228	29.874	23.581	87.924	58.285	21.948	22.406	19.168	17.409	19.905	13.871	10.652	18.05	22.595	7.93	44.498	7.309	5.777	6.809	7.273
40	7.662	7.369	9.553	10.722	75.869	63.879	55.158	50.871	78.404	85.041	22.924	90.301	89.481	30.608	24.869	88.564	59.969	23.304	21.213	19.643	17.963	21.509	14.685	11.76	18.629	22.764	8.939	49.959	7.306	7.551	7.691	6.576
40.5	7.58	7.979	9.193	8.748	72.961	63.908	55.558	50.185	76.456	83.263	22.238	87.181	88.361	32.142	23.776	87.437	57.937	22.053	21.969	20.029	20.093	21.121	13.917	13.02	18.366	23.067	8.165	52.7	6.646	6.656	7.029	6.133
41	7.663	8.24	8.838	9.778	75.6	63.93	56.611	50.059	77.891	85.52	23.127	91.676	88.01	31.889	25.115	86.798	60.799	22.655	21.999	19.77	18.035	20.998	15.981	14.174	18.097	24.175	9.786	52.923	5.227	7.187	6.106	7.255
41.5	7.837	7.821	9.882	11.335	75.188	65.797	56.88	50.276	76.456	82.226	22.264	90.364	91.452	30.825	24.899	89.265	58.015	23.614	21.915	20.1	20.804	20.551	15.91	13.85	19.885	23.415	8.108	54.953	8.131	7.555	6.751	7.437
42	7.514	8.354	9.821	10.366	76.395	64.563	53.688	49.878	76.547	85.464	23.523	91.004	88.553	31.599	24.921	87.039	61.249	23.597	21.544	21.87	20.563	22.073	17.508	14.866	19.906	23.436	8.353	57.526	5.934	7.38	7.013	5.945
42.5	8.782	7.058	8.474	12.614	72.346	63.613	56.229	48.79	78.227	86.565	21.892	90.506	89.519	31.449	25.799	88.806	62.554	23.934	19.746	19.76	19.467	21.117	17.605	13.925	21.35	25.451	9.696	58.617	7.79	7.495	5.895	5.042
43	7.375	7.606	10.279	13.188	76.18	65.192	55.907	50.511	74.552	86.012	22.731	91.182	92.326	30.687	25.53	85.164	61.751	23.567	21.707	19.898	19.079	21.414	17.708	15.978	18.301	24.489	10.393	62.624	5.77	5.885	6.082	5.928
43.5	7.827	7.512	10.115	12.616	74.082	67.329	58.568	51.026	75.8	88.584	22.998	94.668	91.248	30.41	27.429	87.105	61.104	24.227	22.291	19.894	21.092	21.773	18.613	16.742	19.898	22.695	9.606	59.869	6.821	7.959	7.623	5.817
44	8.419	8.008	9.106	11.383	74.263	67.119	57.233	50.831	78.997	87.691	22.181	91.327	92.261	31.708	24.211	87.778	62.48	21.308	20.587	20.822	20.84	22.025	17.658	15.344	20.314	24.297	9.903	63.914	6.468	6.39	7.463	6.038
44.5	8.882	9.255	9.197	13.02	76.558	64.177	56.921	49.248	77.299	87.182	23.216	90.817	88.8	32.728	23.888	85.889	63.337	24.511	22.066	20.339	20.92	22.523	18.143	16.129	20.571	24.123	8.352	61.4	6.32	5.961	6.765	5.961
45	7.617	6.722	9.819	13.289	73.631	64.712	56.111	49.756	81.833	85.44	21.574	91.908	89.578	31.409	27.665	90.972	62.139	24.464	21.992	20.325	20.85	22.322	18.623	18.1	20.174	23.287	9.415	64.28	5.849	7.756	7.096	5.927
45.5	7.932	8.919	10.975	13.063	75.136	63.466	56.41	50.193	79.352	83.103	23.981	90.294	90.123	29.21	23.793	86.69	61.336	22.95	20.301	21.776	21.812	23.604	21.595	17.023	20.809	24.849	8.676	63.045	6.847	7.742	8.03	7.48
46	7.882	7.456	10.493	12.966	76.208	64.644	53.759	51.951	80.232	84.484	23.789	90.045	89.382	30.427	24.765	84.893	61.08	24.275	22.143	20.931	20.433	21.51	20.466	17.323	21.126	24.646	10.229	62.077	4.737	7.179	5.788	6.385
46.5	8.261	6.711	9.957	12.157	73.039	65.193	55.044	49.852	74.727	86.421	23.273	86.332	87.985	29.515	25.094	88.595	61.92	24.29	21.675	20.741	22.678	24.304	20.62	18.835	20.521	25.092	11.464	64.186	5.903	6.504	5.531	6.482
47	9.568	7.814	10.032	14.613	74.117	64.165	54.904	49.815	78.77	81.801	22.294	90.332	89.503	31.181	27.075	84.371	62.751	25.058	22.699	20.865	21.361	23.643	19.388	18.515	19.977	24.492	10.915	64.064	5.371	6.853	6.595	6.696
47.5	7.417	8.031	10.142	13.124	75.591	64.852	55.961	47.639	78.37	82.933	22.226	89.012	88.742	31.641	24.767	85.696	63.2	25.607	19.804	21.147	20.913	23.844	21.272	19.421	20.12	25.155	11.724	65.026	5.66	6.914	5.446	6.522
48	9.545	7.672	9.65	14.632	74.956	64.272	57.558	49.983	77.378	85.745	22.159	88.654	90.635	28.365	28.571	86.434	65.102	25.332	21.432	21.274	22.553	25.003	21.313	17.49	20.704	24.589	12.509	63.218	6.221	6.484	7.107	6.38
48.5	8.85	9.563	10.349	15.974	74.689	64.352	54.48	49.008	78.725	85.203	23.131	86.384	90.839	30.918	25.916	83.78	62.103	23.907	22.644	21.047	21.147	23.375	20.287	17.084	23.054	27.166	12.786	63.282	6.673	6.828	6.139	5.795
49	9.231	7.657	10.977	13.975	73.408	65.151	56.598	50.159	77.793	82.84	21.65	88.23	91.417	31.512	25.454	86.946	62.299	22.282	22.445	23.056	22.238	25.131	21.897	19.037	21.071	24.872	13.532	62.466	5.964	7.156	6.554	8.099
49.5	7.228	9.389	11.897	13.831	76.677	64.85	57.128	48.872	78.602	84.624	21.214	88.557	89.992	30.301	26.81	85.293	63.254	24.003	20.957	22.473	21.034	24.607	19.538	18.536	21.282	25.146	15.063	62.679	5.945	6.102	5.831	6.619
50	9.493	7.56	10.889	16.214	75.573	67.978	54.313	47.861	77.63	81.57	23.725	86.551	91.559	30.541	27.517	82.116	65.776	24.79	22.744	21.95	22.182	26.075	20.139	18.993	22.242	26.869	14.26	63.185	5.886	7.441	6.036	7.194

## Sheet: tg650-uninfected
Raw data RT-QuIC for tg650-uninfected
time (h)	2.10-2								2.10-3								2.10-4								2.10-5								2.10-6								2.10-7								2.10-8
	replicate 1	replicate 2	replicate 3	replicate 4	replicate 5	replicate 6	replicate 7	replicate 8	replicate 1	replicate 2	replicate 3	replicate 4	replicate 5	replicate 6	replicate 7	replicate 8	replicate 1	replicate 2	replicate 3	replicate 4	replicate 5	replicate 6	replicate 7	replicate 8	replicate 1	replicate 2	replicate 3	replicate 4	replicate 5	replicate 6	replicate 7	replicate 8	replicate 1	replicate 2	replicate 3	replicate 4	replicate 5	replicate 6	replicate 7	replicate 8	replicate 1	replicate 2	replicate 3	replicate 4	replicate 5	replicate 6	replicate 7	replicate 8	replicate 1
0.5	8.883	7.028	10.715	8.87	8.917	7.876	11.083	8.95	7.694	6.334	9.227	7.014	6.916	6.098	7.796	8.046	8.429	6.093	8.432	7.982	7.633	8.129	8.716	8.389	6.813	7.13	9.14	7.001	7.211	7.333	7.539	6.941	7.681	6.806	9.199	7.277	7.471	6.92	8.727	7.415	8.255	8.136	8.149	7.837	7.323	5.887	7.925	7.737	6.872
1	7.85	8.627	10.188	10.696	8.925	7.951	12.75	7.777	7.466	6.879	8.36	8.104	8.022	6.621	7.609	7.553	6.126	6.817	8.998	6.58	7.837	8.665	7.609	8.575	7.73	8.067	7.716	8.539	6.858	8.41	7.337	7.877	7.536	6.909	8.928	7.792	6.602	7.62	8.834	8	6.769	7.287	8.194	8.042	7.062	6.367	8.07	6.896	7.176
1.5	8.316	8.095	8.353	8.489	8.512	7.875	8.153	9.315	7.256	7.6	7.567	7.453	8.539	7.65	9.372	7.177	6.904	6.578	7.507	8.524	7.89	7.631	8.762	8.534	7.587	7.504	6.266	7.518	7.845	7.93	8.942	7.209	7.998	6.7	7.411	6.853	8.53	8.291	7.545	8.347	8.221	7.845	8.378	7.778	7.597	7.926	6.766	6.535	7.041
2	7.961	7.165	10.299	8.907	7.676	6.442	9.414	8.794	7.187	7.841	8.264	7.84	7.863	7.864	7.461	8.032	7.972	7.761	9.505	7.465	8.241	5.578	8.288	8.16	7.802	7.614	9.947	9.322	7.712	6.72	8.797	8.842	8.139	8.382	8.196	8.8	6.903	7.394	9.944	9.253	7.774	6.407	8.779	7.793	7.525	6.085	7.439	7.946	7.424
2.5	9.077	8.408	8.911	10.136	8.262	8.021	10.308	9.133	7.993	7.073	8.022	8.504	7.722	7.842	9.21	7.104	7.473	6.593	8.397	8.064	7.296	6.947	9.135	8.352	7.781	7.245	7.709	8.002	6.925	7.806	8.859	7.087	7.831	7.196	8.371	8.224	7.953	7.068	8.893	6.771	7.24	6.163	8.642	7.08	7.202	7.944	6.867	9.44	7.07
3	8.479	8.35	7.777	9	7.766	8.046	10.162	8.889	10.086	6.682	10.048	8.565	8.109	7.751	7.718	8.924	8.528	6.638	9.894	8.256	7.592	7.066	7.626	8.322	6.856	8.568	7.033	7.555	5.714	7.534	8.974	7.633	7.368	7.928	8.151	6.185	7.971	6.459	8.362	8.09	8.463	6.848	7.519	7.738	7.92	7.595	9.694	7.908	7.17
3.5	8.236	7.648	8.264	8.505	8.333	6.311	8.683	8.431	8.107	7.683	7.04	7.642	6.766	7.913	8.349	7.859	7.345	7.598	8.337	6.764	7.323	8.724	6.949	8.555	6.972	7.494	9.115	6.269	8.071	5.779	7.568	7.448	8.329	7.802	7.532	6.077	7.363	7.107	8.578	7.622	8.627	7.882	7.931	8.365	6.681	7.476	7.483	8.312	6.596
4	9.185	7.813	11.541	8.332	8.027	8.924	9.541	10.022	7.304	6.379	7.998	8.518	7.9	7.804	7.767	8.049	7.834	7.243	9.393	8.158	7.184	8.055	7.963	7.47	6.854	7.139	9.087	8.126	8.353	6.953	9.15	7.477	7.436	6.956	9.253	6.606	8.39	8.229	7.993	8.114	7.221	6.752	9.049	7.752	7.187	6.284	7.964	9.377	6.606
4.5	8.961	7.809	9.122	7.694	8.993	7.366	8.873	8.009	8.897	6.783	10.008	7.949	8.538	9.593	9.297	8.169	8.178	8.704	7.997	7.977	8.353	7.795	8.717	7.969	7.071	6.704	8.955	7.997	7.358	6.659	9.769	6.876	7.51	8.158	8.206	7.468	8.881	6.778	8.006	7.528	6.861	7.483	8.368	6.905	8.929	8.216	7.695	7.91	7.624
5	8.443	7.274	8.955	8.174	6.162	7.896	9.605	10.25	6.878	7.229	7.451	8.079	7.343	8.722	10.177	7.439	7.32	6.491	8.498	7.193	7.38	7.3	6.969	8.083	7.288	7.76	6.916	8.054	7.445	7.553	9.238	7.885	7.109	6.864	8.193	7.245	6.236	7.139	8.556	8.029	7.894	6.447	8.093	7.07	6.417	5.785	8.681	7.639	7.336
5.5	7.96	6.984	9.757	8.756	8.696	8.149	8.608	8.137	6.569	7.455	6.27	8.208	8.184	7.735	8.184	7.896	8.021	8.454	8.168	7.594	8.768	7.526	7.889	8.456	7.805	7.691	8.372	8.746	7.979	7.823	9.554	7.982	7.674	7.011	7.872	7.04	6.56	7.597	9.399	8.025	7.64	6.621	8.061	8.568	7.532	6.93	9.975	8.494	6.277
6	8.091	9.112	8.369	7.635	8.345	7.564	9.575	8.261	8.559	7.809	8.487	8.403	7.729	6.827	7.646	7.968	7.881	8.282	9.365	8.785	8.455	7.718	8.544	7.389	7.293	7.929	7.894	6.992	7.503	7.797	8.856	7.643	7.051	7.535	7.943	7.164	7.722	7.381	9.288	8.811	7.153	7.495	8.912	5.336	6.264	8.661	8.198	8.015	6.975
6.5	8.417	9.969	10.035	8.917	7.91	7.294	9.925	9.139	7.864	6.723	8.77	7.015	7.213	7.423	8.182	8.487	7.488	6.117	9.638	7.53	7.09	6.955	7.761	6.985	8.143	7.596	8.829	8.938	7.722	7.893	7.199	8.29	7.487	7.749	8.274	7.06	7.787	7.192	8.507	8.336	8.132	7.695	7.828	8.583	7.128	7.188	7.718	6.694	6.672
7	7.989	6.313	9.44	9.13	7.809	7.739	10.069	8.595	7.191	7.569	8.08	7.123	6.963	7.827	9.29	8.193	7.147	7.128	7.705	7.992	7.964	7.578	7.925	8.675	7.618	7.156	8.865	7.109	8.345	7.646	9.36	6.18	7.014	8.926	9.534	8.047	8.291	6.992	7.672	7.129	8.371	7.673	7.33	8.578	7.298	8.025	7.346	7.513	7.865
7.5	7.835	8.222	7.874	9.839	7.494	7.023	9.081	9.586	7.818	7.965	7.411	8.164	9.14	7.529	9.537	9.066	7.271	6.526	7.568	7.821	8.222	6.554	7.699	9.441	8.173	8.531	8.503	8.619	7.371	8.969	8.604	8.02	8.039	8.703	8.369	7.668	7.043	6.973	7.364	6.973	7.77	7.003	6.998	6.706	7.715	6.824	10.05	7.77	6.879
8	8.717	9.076	9.075	7.918	8.779	8.878	9.373	8.125	6.822	7.411	7.827	7.459	6.736	8.233	8.976	8.256	7.875	7.776	7.917	8.493	7.832	8.635	8.616	7.875	7.049	7.363	8.564	7.739	8.384	6.487	8.533	9.679	8.346	7.459	9.191	7.919	8.366	7.492	8.047	8.744	7.402	7.278	9.062	8.078	6.989	6.416	7.711	7.599	7.627
8.5	7.057	6.896	8.698	10.293	8.506	7.339	9.047	8.94	7.137	6.442	7.408	7.375	7.372	6.605	7.954	8.393	7.924	8.591	8.213	7.41	7.489	6.916	9.198	9.235	8.685	7.933	8.662	7.314	7.475	7.842	7.78	7.452	6.62	5.654	6.993	9.029	7.03	6.057	8.891	9.249	6.978	6.667	7.989	6.867	8.193	7.862	8.276	8.233	8.307
9	8.285	8.494	8.874	8.135	7.491	7.342	8.931	10.258	8.049	8.323	8.201	8.45	8.86	6.777	8.985	8.392	8.782	7.468	7.921	7.493	6.837	6.645	9.277	8.156	7.327	7.409	10.387	8.283	7.283	8.393	7.312	8.58	7.792	6.572	8.141	7.331	7.591	7.372	8.417	8.532	8.779	7.821	8.814	9.021	7.381	5.794	9.037	7.304	8.343
9.5	9.386	8.775	8.81	9.188	7.551	9.391	8.501	8.432	6.404	7.803	9.641	8.351	8.132	7.671	8.28	8.507	7.103	7.883	8.915	9.774	7.449	6.75	8.637	7.982	7.168	8.018	9.922	8.592	8.419	7.016	8.379	7.822	7.789	7.202	7.605	8.475	7.26	5.97	8.122	7.237	7.867	6.981	7.617	8.919	6.604	7.6	8.224	8.194	6.082
10	9.203	8.336	9.684	8.779	8.072	7.565	9.829	8.884	7.803	7.963	8.846	8.259	8.052	7.67	8.742	7.155	7.863	7.98	8.147	8.86	7.512	5.269	8.983	9.112	8.197	8.268	9.355	8.5	8.798	6.728	8.974	8.414	6.727	7.957	8.264	8.923	6.525	6.017	9.419	7.512	6.967	7.681	9.118	7.285	8.007	6.755	9.769	7.464	6.653
10.5	8.182	6.659	9.896	7.574	7.534	6.797	9.63	7.575	8.431	7.359	7.071	8.608	8.421	8.504	7.198	6.998	7.858	7.229	8.65	8.959	7.806	7.355	8.171	5.949	7.989	6.288	7.472	7.525	7.286	7.726	8.801	9.289	6.964	7.584	9.003	8.015	6.454	6.928	9.518	7.912	7.454	7.434	7.685	7.261	7.503	7.672	9.246	7.841	5.76
11	7.87	7.504	9.51	8.689	8.148	7.757	10.254	9.743	6.897	6.848	8.892	7.609	7.875	7.513	8.587	7.401	6.796	7.487	8.371	7.657	7.735	8.111	9.634	6.482	7.651	6.999	8.25	7.268	7.168	6.933	7.916	8.784	6.883	7.659	7.876	8.812	6.805	7.372	9.069	8.527	6.977	8.596	8.612	7.423	7.547	8.571	6.983	7.304	6.982
11.5	6.703	7.192	9.635	8.697	8.748	7.572	8.779	9.238	6.299	7.36	8.279	8.273	7.708	7.077	7.682	8.486	6.474	9.551	7.828	6.358	7.744	7.761	10.366	7.559	7.498	6.337	8.529	9.472	6.597	6.775	9.865	8.637	7.767	7.799	8.147	7.834	8.477	8.318	7.851	7.307	7.419	7.716	9.188	7.02	8.323	8.355	9.005	7.311	7.316
12	9.302	6.153	9.193	8.464	7.968	7.358	9.407	9.735	7.359	6.633	9.742	8.24	8.572	7.737	7.195	7.477	7.514	7.285	8.203	7.967	6.259	6.945	8.581	7.36	9.19	6.121	9.303	7.292	8.123	6.222	8.928	7.421	7.63	7.414	7.081	7.004	7.069	7.476	9.348	8.112	8.415	7.043	9.078	7.261	6.961	7.157	9.486	7.407	7.552
12.5	8.34	7.499	8.685	9.036	8.589	7.648	9.772	9.091	9.344	7.431	8.999	8.395	7.248	7.59	9.416	8.041	8.43	7.677	9.227	7.403	7.777	7.485	9.585	8.157	7.182	7.116	8.667	9.086	6.189	8.643	8.846	7.112	7.274	7.042	7.774	7.254	7.083	6.788	8.362	7.984	6.187	7.068	7.744	8.121	7.057	6.939	9.067	7.714	7.575
13	8.417	7.656	7.883	9.469	7.981	8.477	9.326	8.337	8.25	7.929	8.126	6.533	6.956	7.812	9.374	8.085	8.841	7.652	7.853	7.176	7.617	8.016	8.34	7.886	7.374	6.524	9.925	7.377	6.931	6.385	7.77	7.82	7.645	8.364	8.071	7.871	7.596	8.163	7.925	8.348	7.413	8.493	8.989	5.737	7.597	6.791	9.386	7.923	6.729
13.5	8.606	8.939	8.947	8.948	8.885	8.845	8.133	9.566	7.035	7.318	8.505	7.845	8.099	7.082	9.216	9.383	8.02	8.178	9.707	7.017	7.207	7.909	8.151	6.663	8.381	7.506	8.396	8.004	5.939	7.161	8.454	9.09	8.722	7.879	7.847	7.948	6.257	7.236	8.319	8.198	7.998	7.652	7.8	8.241	7.333	7.625	8.519	8.937	8.026
14	7.287	7.711	9.167	7.961	7.808	7.784	9.516	7.191	8.124	7.755	8.594	8.586	7.289	6.897	8.361	9.062	7.898	7.897	8.435	8.436	7.513	7.658	7.747	7.592	7.463	7.534	10.088	8.077	8.74	7.269	8.239	7.963	7.216	8.052	8.554	8.078	6.482	7.497	8.105	8.847	8.603	7.484	7.973	7.486	7.763	6.211	8.238	6.573	6.124
14.5	8.836	8.656	9.178	8.902	7.71	8.209	9.424	7.546	8.142	7.414	8.392	7.025	6.792	6.059	9.786	8.355	8.546	8.021	9.475	8.056	7.52	6.975	7.815	8.139	8.313	7.189	8.405	7.361	7.114	6.177	10.078	7.5	7.21	7.145	8.457	8.15	7.006	7.138	7.74	7.783	8.094	6.685	8.479	9.376	6.554	6.98	8.616	7.006	8.246
15	8.402	8.891	8.837	9.201	7.173	8.187	9.338	6.835	8.04	6.47	9.518	7.667	7.288	7.38	10.244	10.029	7.976	6.893	8.563	8.573	6.497	8.352	7.883	8.505	6.72	8.421	8.369	7.677	8.549	6.869	7.793	7.464	7.52	7.903	8.458	8.152	8.047	6.417	8.044	8.734	7.707	6.711	8.51	8.624	6.888	7.938	7.162	8.984	7.157
15.5	8.057	7.903	6.938	8.108	7.45	7.871	7.041	8.995	6.962	7.8	7.146	7.414	6.986	6.351	7.906	7.458	6.833	5.992	7.686	9.029	7.071	7.233	8.717	8.11	8.305	7.504	9.164	7.142	7.011	7.783	7.658	8.937	7.627	6.908	6.679	8.665	7.752	7.117	7.002	8.486	7.893	7.332	8.994	7.971	7.473	7.129	8.785	6.837	7.513
16	8.725	7.921	9.216	8.04	7.476	7.491	9.463	8.289	7.192	7.481	9.159	8.393	8.82	8.604	9.021	9.12	7.493	7.104	8.36	6.716	6.619	7.279	8.238	8.415	8.179	6.479	8.113	7.321	7.211	7.484	9.075	7.453	8.09	7.678	8.282	7.806	7.781	7.29	9.477	8.477	8.827	6.721	8.479	8.04	6.794	7.383	10.177	8.077	7.258
16.5	8.407	7.348	9.204	8.841	8.719	7.23	9.451	10.639	7.488	7.462	8.996	8.03	7.244	7.895	9.51	7.194	9.004	6.777	9.443	8.276	6.694	6.303	8.902	7.37	7.157	7.799	8.274	7.497	8.505	7.504	8.778	7.915	8.488	8.737	8.429	7.636	7.984	8.495	9.071	8.261	6.242	7.15	8.098	6.882	6.828	7.027	8.846	8.464	6.492
17	8.687	7.518	9.501	7.927	8.038	8.229	9.506	7.701	8.322	6.346	6.541	8.268	7.517	7.949	7.962	7.488	7.087	8.242	8.516	8.519	6.16	8.037	8.949	8.025	6.332	5.661	7.384	7.72	6.77	7.579	9.798	6.209	6.635	7.519	7.64	8.029	6.605	6.979	9.868	7.317	7.433	7.229	8.554	6.717	7.601	7.032	8.544	9.179	7.081
17.5	9.138	6.786	9.667	8.021	8.132	8.832	10.046	7.999	7.585	8.246	7.732	6.706	8.803	7.941	7.788	7.969	8.307	8.635	9.273	6.436	7.098	7.024	7.427	6.885	7.385	7.923	8.034	7.898	6.332	7.761	9.059	9.537	8.476	7.44	7.577	7.164	8.196	7.105	8.546	7.609	8.523	7.263	8.223	8.394	6.424	7.057	8.306	7.502	7.019
18	7.311	7.602	8.445	8.382	7.473	6.972	9.492	8.516	6.124	6.423	7.506	8.257	7.629	7.31	7.991	8.185	4.678	8.377	7.408	7.919	7.189	7.761	8.302	8.504	8.982	6.504	9.072	7.021	6.964	7.327	9.11	7.539	7.095	7.42	9.107	7.588	7.23	7.906	9.175	8.035	7.608	7.409	7.697	7.963	7.991	6.786	6.916	7.582	7.401
18.5	7.947	8.026	8.799	9.209	7.316	8.05	9.254	8.356	6.763	6.547	9.299	8.451	7.31	7.393	9.062	9.084	7.387	7.549	8.011	9.276	7.22	7.655	7.717	7.862	8.21	8.026	8.686	6.893	9.151	8.117	7.573	8.087	7.465	6.429	7.973	8.14	7.645	8.011	10.188	7.68	7.231	7.307	8.895	7.007	7.54	7.637	8.941	8.21	7.172
19	8.689	7.291	8.156	9.119	8.21	6.945	9.904	9.494	7.704	6.846	7.636	6.582	7.185	7.186	7.784	8.325	8.006	7.021	7.544	8.919	7.229	7.251	8.613	7.631	8.212	7.469	7.887	7.321	7.351	8.073	7.257	7.901	7.192	7.184	8.778	7.853	8.02	7.106	8.678	7.806	7.222	7.338	8.529	8.141	5.961	7.837	6.716	7.226	6.445
19.5	8.296	8.876	9.084	7.989	8.971	8.075	8.37	10.163	6.64	6.86	9.135	7.755	8.783	7.019	8.557	7.757	7.172	7.363	7.454	8.995	7.734	7.752	9.453	7.698	7.002	8.247	8.277	7.513	7.848	7.567	8.876	7.755	7.406	6.977	8.733	8.835	6.884	8.481	9.52	6.082	7.708	8.816	9.648	8.236	7.962	8.109	8.048	8.368	8.166
20	8.193	6.016	9.516	8.749	8.349	8.581	9.226	9.314	8.513	7.586	8.386	7.903	7.502	5.828	9.006	7.823	7.445	7.735	8.513	7.962	8.547	7.653	6.437	6.861	7.073	8.506	8.105	8.244	7.696	7.57	7.639	7.56	7.345	6.93	7.551	8.384	7.697	6.705	7.896	7.023	5.934	6.683	8.196	8.105	7.615	7.23	8.047	7.491	6.839
20.5	7.728	6.667	9.19	9.483	7.516	6.877	9.521	7.329	8.045	6.518	8.588	8.672	7.393	7.378	8.455	8.132	7.812	7.371	8.342	7.706	6.588	7.413	9.272	8.352	7.424	8.089	8.249	7.927	9.052	6.266	10.138	8.394	7.084	8.094	7.054	9.39	6.923	6.362	9.225	8.079	6.837	6.66	9.091	8.485	7.72	7.324	8.165	6.939	8.01
21	8.515	7.158	8.843	9.117	7.277	8.109	9.314	10.136	7.163	7.372	6.749	7.957	6.809	6.127	10.193	9.233	8.316	7.042	8.863	7.895	6.149	6.631	9.043	8.097	7.655	7.753	8.592	8.527	8.215	7.449	9.055	8.114	7.178	6.86	8.991	7.987	7.764	6.738	9.287	7.227	7.941	7.355	9.353	7.285	7.058	7.632	9.141	8.344	7.352
21.5	8.582	7.365	8.265	10.198	7.756	6.848	9.266	8.081	7.123	7.62	7.581	7.783	6.542	7.732	8.775	8.029	7.527	5.748	9.387	7.686	7.105	6.99	7.331	6.945	8.588	7.094	9.072	8.538	6.915	7.227	8.237	7.816	8.819	7.833	7.604	8.358	7.522	5.913	7.636	7.983	6.876	7.476	8.686	6.198	7.252	7.545	7.991	7.845	7.69
22	7.413	6.737	9.224	9.368	7.566	7.826	10.656	8.509	7.741	7.323	8.617	7.768	8.172	7.525	8.177	6.937	7.165	6.637	7.794	7.329	6.699	6.692	9.121	7.617	6.84	6.439	7.493	7.553	7.07	8.543	9.957	7.842	7.01	8.112	7.5	7.974	9.171	7.12	8.346	7.761	6.66	7.886	8.17	7.039	7.076	7.415	8.874	8.354	7.819
22.5	8.796	7.881	8.187	9.241	7.8	8.987	9.609	8.668	6.995	7.871	8.231	7.922	6.878	8.543	8.698	8.691	6.183	6.913	8.971	7.766	7.597	8.029	9.552	7.954	6.108	8.188	8.273	7.494	7.489	8.076	9.164	7.75	8.211	8.132	9.38	8.489	8.133	7.307	8.938	8.194	7.974	5.183	8.334	7.739	7.788	7.375	7.522	7.229	7.968
23	7.111	8.012	9.461	9.33	7.658	7.366	9.682	7.776	8.864	6.731	8.155	8.503	7.355	6.322	9.375	7.915	5.599	7.339	9.35	8.801	8.194	7.818	8.759	8	7.17	8.003	8.678	6.977	6.713	8.048	9.551	6.525	7.77	8.694	7.508	9.182	8.063	6.6	8.706	6.49	5.957	7.331	9.372	7.563	8.296	7.588	8.326	6.358	7.101
23.5	7.837	8.203	8.287	8.618	7.3	7.397	9.244	7.661	6.861	6.867	7.168	9.21	7.737	7.622	9.519	8.139	7.505	7.008	8.632	7.486	8.555	7.15	9.064	6.978	8.145	7.703	9.457	8.076	7.419	8.751	7.851	6.991	8.839	7.567	9.233	7.169	7.828	6.517	7.337	7.359	7.569	7.16	7.242	7.891	6.254	7.39	8.428	8.416	8.016
24	9.352	6.927	9.23	8.551	8.02	7.299	8.563	7.89	7.954	6.34	8.081	8.434	8.373	8.399	9.472	7.205	7.889	7.674	7.797	7.236	9.398	7.72	9.672	7.733	7.426	7.882	8.745	8.577	7.756	7.407	8.672	7.524	7.568	9.734	6.543	7.488	7.714	6.744	9.218	7.066	6.397	6.967	8.781	8.191	7.503	6.741	7.744	6.186	7.428
24.5	9.076	6.903	9.346	7.706	7.734	7.281	8.742	8.307	7.186	7.073	8.648	7.973	7.445	9.227	9.224	7.353	8.251	7.403	8.163	8.161	6.159	7.308	8.472	8.646	7.872	7.111	9.997	8.178	8.144	7.717	9.164	8.278	8.111	6.98	9.189	6.805	7.951	6.809	8.245	8.158	7.931	7.358	8.498	7.35	8.265	7.891	8.125	6.902	7.141
25	7.644	7.802	9.324	7.219	7.851	8.749	9.171	7.54	7.507	5.649	8.251	6.753	7.486	7.43	9.149	7.714	7.83	5.075	7.503	8.663	7.266	8.104	9.386	7.727	6.309	8.72	9.522	7.735	6.65	7.69	9.747	7.55	7.188	7.008	7.314	7.991	6.246	7.276	10.439	7.347	7.319	7.171	8.297	8.039	7.524	7.613	8.455	7.791	6.753
25.5	7.631	8.279	9.774	9.762	7.499	6.639	7.569	7.611	6.181	8.887	10.088	7.266	8.165	8.318	8.554	9.131	6.06	7.534	7.899	9.191	8.321	6.043	9.441	7.132	6.859	7.338	8.89	7.639	7.118	7.284	8.349	6.772	6.967	6.811	9.581	6.656	7.675	8.094	8.145	6.914	8.083	7.037	7.355	8.3	6.659	8.412	7.654	8.37	7.264
26	8.472	7.02	9.569	8.115	7.836	6.945	9.229	8.055	8.786	6.955	8.632	7.369	8.718	6.79	7.936	7.026	6.898	7.016	9.539	7.089	7.342	7.336	8.349	7.066	7.571	6.958	10.479	8.54	6.655	6.962	8.274	5.998	8.122	8.64	7.958	7.266	8.451	6.484	7.149	8.309	6.201	7.594	9.355	8.317	6.361	6.012	7.565	6.828	6.599
26.5	6.998	7.472	9.984	7.946	6.735	8.213	9.598	9.425	7.352	7.37	8.558	7.718	7.371	7.216	10.463	7.531	7.459	8.116	7.567	8.735	6.068	7.141	8.37	8.241	7.408	7.465	8.007	6.092	7.508	6.653	7.638	7.772	7.688	8.125	8.572	6.813	6.828	5.844	8.8	9.487	8.339	6.832	8.93	8.418	6.217	6.997	9.016	7.224	5.635
27	7.68	7.68	9.935	7.971	8.064	8.797	10.588	7.851	6.881	7.66	8.76	8.326	6.861	6.8	7.102	6.889	8.454	7.82	8.618	7.997	7.28	7.597	9.271	8.045	7.95	6.69	9.275	8.056	7.496	7.214	8.742	7.621	7.281	8.138	7.922	6.878	7.467	7.425	9.514	8.773	7.043	7.754	7.684	6.493	7.287	6.925	9.277	7.345	8.106
27.5	7.414	7.728	9.5	9.396	7.778	7.98	10.504	7.607	6.985	7.217	9.712	6.88	7.882	6.594	7.698	9.001	8.407	7.647	8.612	7.454	8.407	7.669	9.048	8.03	6.175	8.383	7.986	7.869	6.625	6.998	8.355	7.473	7.55	6.922	9.493	7.39	6.919	8.417	8.069	8.893	6.629	7.17	7.689	7.775	6.402	6.23	8.674	7.964	7.246
28	8.637	8.567	7.27	9.402	9.428	6.915	8.147	8.505	7.496	8.375	8.416	8.396	6.336	7.417	9.204	7.729	6.864	7.199	8.599	7.585	7.06	7.114	7.809	7.568	7.968	7.991	8.467	7.535	8.514	7.539	9.699	8.084	7.876	5.759	9.059	8.142	7.38	7.657	8.989	7.794	8.797	6.651	7.18	6.696	8.311	8.794	8.524	7.761	7.088
28.5	7.018	8.222	8.065	8.136	8.775	7.764	8.53	9.296	7.13	6.279	8.64	8.169	8.786	5.771	8.312	7.615	6.641	7.132	9.294	8.548	7.063	7.864	8.886	7.955	6.583	7.856	8.641	8.844	7.13	8.043	9.306	7.406	8.248	7.387	7.623	7.107	8.188	8.085	10.926	8.6	7.996	7.317	7.383	7.746	8.16	4.963	9.129	6.921	7.281
29	8.063	8.927	9.14	8.182	9.35	8.483	10.23	9.238	6.732	7.131	8.008	7.362	8.44	7.998	7.786	8.238	7.773	7.155	8.176	7.516	6.912	7.52	9.279	7.459	6.797	8.128	8.218	8.039	8.076	6.682	9.094	6.766	8.232	8.444	7.767	8.347	6.358	7.382	10.217	7.366	6.787	7.77	7.482	8.429	6.988	7.637	8.681	7.541	7.551
29.5	8.024	7.105	8.387	8.231	8.483	7.657	10.585	9.052	7.061	9.018	8.155	6.477	8.194	6.967	8.549	8.5	6.919	6.706	9.212	6.301	8.787	8.028	9.445	6.531	6.951	7.249	9.962	6.984	7.272	7.083	8.294	7.397	7.838	6.982	7.62	6.911	8.414	6.92	9.426	7.578	6.87	6.682	7.217	6.662	7.39	7.208	9.789	8.637	6.44
30	7.692	7.843	8.384	8.948	7.25	6.733	10.056	8.987	7.335	7.134	8.525	6.928	7.032	7.766	8.73	8.9	7.78	6.969	8.669	6.956	7.842	7.375	8.48	8.573	6.828	6.617	8.435	8.513	7.426	7.242	7.478	8.724	7.164	6.876	9.2	6.355	7.344	6.171	9.068	7.41	7.013	8.269	8.746	7.82	6.568	8.982	7.883	7.725	6.482
30.5	7.942	7.515	9.952	8.387	7.847	7.485	8.574	8.328	7.65	8.088	7.793	8.442	7.772	6.942	9.35	6.576	8.303	6.842	6.783	8.069	7.79	7.353	8.846	7.332	8.661	7.48	9.849	7.578	6.581	7.577	8.487	7.949	7.222	6.823	8.813	8.296	6.29	7.307	7.609	7.428	7.464	6.149	7.649	7.919	7.121	7.201	8.622	8.029	6.794
31	7.565	5.922	9.533	7.772	8.615	6.547	7.653	9.115	8.239	7.303	8.6	7.278	9.752	6.696	7.85	7.452	7.909	8.026	7.653	9.018	7.475	7.352	8.655	7.446	7.438	6.339	7.957	7.234	7.955	7.53	8.538	8.247	8.861	7.142	9.635	7.493	8.421	7.015	8.084	7.942	7.581	7.258	7.699	8.281	7.572	7.068	8.901	7.203	7.212
31.5	8.032	8.025	8.286	8.508	9.218	7.894	9.167	7.946	7.561	8.786	8.472	8.069	7.359	7.326	10.109	7.846	8.645	6.998	8.353	7.313	7.55	7.036	7.103	8.664	7.19	7.722	7.596	8.087	8.179	8.682	8.376	7.514	6.851	7.169	7.763	8.229	7.957	7.232	9.024	7.063	7.319	7.143	8.76	9.066	8.062	7.807	8.589	7.621	7.926
32	7.759	7.627	7.865	8.434	8.82	7.961	8.509	8.864	7.648	7.221	7.771	7.976	7.427	6.277	8.254	8.607	7.619	8.149	9.12	8.702	7.136	7.481	9.719	7.883	7.249	6.515	8.706	6.966	7.636	6.289	8.218	9.569	8.548	8.233	8.073	7.711	6.714	7.171	6.655	8.162	7.247	7.176	8.857	8.093	7.666	7.165	8.641	8.216	9.05
32.5	8.552	7.603	7.599	8.402	7.244	7.823	9.356	8.522	7.664	5.915	8.83	7.439	8.251	6.723	7.057	8.31	8.671	8.099	8.677	8.047	7.11	6.27	8.956	7.965	8.203	6.294	9.334	9.038	8.593	7.447	9.795	6.731	7.953	7.648	8.362	7.941	7.204	6.984	7.665	6.569	6.84	6.715	7.953	8.32	7.615	6.623	7.512	7.783	7.658
33	8.533	6.44	8.824	9.285	7.11	6.877	9.164	11.168	6.37	7.564	8.06	8.489	8.811	7.548	8.153	7.756	8.083	8.082	8.474	6.491	7.121	7.629	8.073	7.496	8.299	6.561	9.345	7.123	7.669	9.038	7.677	8.249	7.495	7.523	8.879	8.003	7.437	8.323	8.874	8.247	7.016	7.708	7.291	8.167	7.674	8.427	9.414	7.187	7.212
33.5	8.253	8.379	9.246	8.644	8.895	8.135	8.512	8.133	8.399	5.4	9.185	8.149	7.644	8.575	7.69	8.013	6.606	7.093	8.578	9.16	7.296	7.949	10.854	8.271	7.402	8.974	8.915	8.38	7.187	7.501	7.954	7.413	8.464	7.244	9.026	6.296	6.753	7.298	8.489	7.132	8.655	6.394	8.723	7.449	6.804	7.265	9.291	7.574	7.483
34	8.111	9.089	9.576	8.504	8.029	7.72	7.632	8.662	6.911	6.754	9.029	8.645	8.588	5.855	8.954	8.468	8.196	7.726	9.713	8.194	8.542	7.359	8.2	7.602	7.958	7.248	8.842	7.167	7.998	8.518	8.425	7.5	8.276	7.615	8.711	7.087	6.77	6.825	9.55	8.522	7.475	7.357	8.198	7.269	7.91	6.963	8.305	8.468	6.863
34.5	6.92	7.764	9.754	9.025	7.311	7.393	9.154	8.901	7.066	8.209	8.626	7.327	8.535	8.258	8.141	8.452	8.524	6.71	8.303	8.506	7.357	7.565	9.486	9.005	7.179	7.667	7.868	7.786	7.404	8.313	8.588	8.839	8.657	8.559	8.792	8.321	7.706	8.039	8.858	8.312	6.733	7.044	7.518	8.005	6.928	7.499	9.964	7.361	5.539
35	7.401	7.048	9.517	9.44	8.172	7.506	10.971	7.692	8.325	8.066	8.302	7.986	7.951	7.093	9.664	7.021	8.041	7.738	8.018	6.45	8.07	6.972	8.191	7.931	7.08	7.714	9.047	8.158	5.871	6.92	8.829	8.678	6.948	7.665	8.641	9.959	5.887	7.791	8.106	7.72	7.878	5.456	9.538	8.945	6.13	6.671	9.01	7.786	7.427
35.5	8.165	9.015	8.471	8.212	8.718	8.463	7.649	9.425	7.046	7.837	7.936	7.588	7.779	7.572	10.275	7.961	8.052	6.841	8.677	9.321	8.512	7.71	7.667	7.737	7.516	7.148	8.633	7.988	5.494	7.16	8.427	7.657	7.119	7.435	9.462	7.625	7.828	7.569	7.698	7.47	7.535	7.103	8.63	6.968	7.142	6.315	7.323	8.98	6.374
36	9.382	7.314	9.31	7.479	7.414	6.556	9.638	9.075	7.119	6.497	7.732	8.15	7.509	8.27	8.999	8.306	6.935	8.54	8.378	8.021	8.069	7.021	9.383	6.677	6.273	7.83	8.344	7.563	8.092	8.963	8.507	8.923	7.063	8.303	7.521	7.286	6.751	7.059	8.747	7.338	7.256	7.494	10.107	8.435	6.998	6.745	9.282	7.513	6.939
36.5	7.443	6.817	8.444	8.886	7.119	7.457	9.73	8.405	7.65	7.546	8.385	8.002	8.255	6.455	6.783	8.343	7.428	6.703	8.207	7.308	8.124	7.779	9.064	7.189	7.062	6.748	8.262	7.137	7.623	8.172	8.74	7.681	8.082	7.75	8.478	8.658	6.489	7.694	8.09	8.194	6.613	6.809	8.791	7.115	6.184	6.562	9.881	7.892	7.522
37	7.324	8.045	8.077	7.626	7.38	8.049	9.417	10.659	7.776	8.079	9.236	8.315	8.065	6.451	8.616	8.459	7.778	7.283	9.467	8.461	8.511	7.063	9.011	7.999	8.556	6.996	8.8	7.954	7.24	7.248	8.958	8.036	8.531	7.524	8.427	7.885	7.166	8.174	9.122	7.43	8.262	5.863	8.487	6.603	7.266	7.156	8.99	8.334	7.208
37.5	7.841	7.974	7.585	9.048	8.351	8.217	9.423	8.313	7.148	7.385	7.377	8.477	9.313	8.177	9.322	7.551	7.023	6.787	8.386	6.963	5.979	7.782	9.136	7.214	7.925	8.642	7.51	7.99	7.081	8.632	7.988	8.261	6.491	6.876	7.605	8.321	7.493	7.257	9.698	7.118	7.784	7.31	9.774	6.337	6.354	7.292	8.064	6.708	7.209
38	8.72	7.243	7.812	8.052	7.109	6.839	8.498	8.148	8.099	7.851	9.209	6.88	7.895	8.485	9.058	8.329	8.217	6.712	8.43	5.38	8.643	7.045	7.909	7.611	7.01	7.526	9.912	9.066	8.433	8.409	7.583	8.239	7.373	7.974	8.172	7.758	7.011	8.036	8.482	7.315	8.167	7.66	8.154	7.446	7.42	7.811	8.347	8.115	6.785
38.5	8.75	8.411	8.291	9.273	8.804	7.968	9.937	8.139	7.332	8.13	8.583	8.204	7.646	5.961	7.351	7.492	8.093	7.364	7.445	7.528	8.125	7.369	9.672	7.607	7.434	7.838	8.243	7.242	6.957	7.776	8.937	9.138	6.569	7.598	8.324	8.128	7.29	7.136	8.113	7.856	6.49	6.508	8.412	7.783	6.858	7.397	8.228	8.475	7.943
39	7.496	7.478	9.379	9.087	7.461	8.783	9.582	9.78	7.638	7.062	6.885	7.505	8.64	7.301	8.037	7.666	7.457	7.708	8.244	8.253	8.522	6.917	8.745	7.563	7.401	8.739	7.918	7.153	8.503	7.055	8.77	7.785	8.357	7.363	7.91	8.308	6.887	7.454	9.434	8.617	7.254	6.739	8.04	7.644	7.792	7.815	10.211	7.43	7.319
39.5	7.48	7.663	8.116	8.841	8.193	8.471	9.303	8.592	7.672	7.478	8.681	8.046	8.336	6.549	9.971	8.002	7.59	7.5	8.895	8.813	7.564	6.851	8.516	7.647	7.894	7.265	8.762	8.33	7.852	8.234	8.493	7.373	7.015	7.292	7.422	7.003	7.474	7.277	8.31	8.287	7.543	8.571	7.96	7.944	8.432	6.203	8.76	7.949	7.423
40	6.782	6.674	9.282	7.836	6.808	7.333	7.225	10.275	7.64	8.515	8.705	8.155	8.095	8.43	8.809	7.96	8.366	7.681	10.663	6.889	7.153	6.524	8.284	7.78	7.316	7.664	9.111	7.598	7.625	6.944	8.238	8.414	8.406	7.368	9.19	8.608	6.01	7.49	9.824	8.939	7.455	7.409	6.66	8.215	8.061	8.034	9.406	7.336	7.746
40.5	8.286	8.322	7.842	9.797	7.991	7.683	7.242	8.28	7.613	6.935	9.103	8.062	7.711	6.345	7.636	6.99	6.705	7.474	9.405	8.743	6.955	7.306	8.15	8.327	7.371	7.691	8.602	8.441	6.374	7.224	8.117	8.836	7.266	7.673	8.431	9.11	6.722	5.868	8.182	7.981	6.41	6.768	9.206	7.351	6.132	7.347	8.719	7.045	8.001
41	6.236	7.349	9.316	8.747	8.737	7.73	10.085	8.998	6.387	8.194	8.41	7.246	6.907	7.096	8.415	6.753	6.995	7.204	9.984	7.626	7.673	6.815	9.469	8.358	7.234	6.992	10.103	7.533	7.315	8.597	9.144	7.799	6.354	7.546	8.394	7.685	6.386	7.136	9.523	7.684	8.77	6.999	8.96	7.554	7.612	7.317	9.839	7.383	7.098
41.5	7.691	7.151	7.877	9.222	7.75	7.124	8.967	8.769	6.132	6.63	9.93	8.994	6.93	6.902	7.72	7.631	7.888	6.92	9.54	7.961	8.979	6.84	7.701	8.005	7.924	6.909	8.401	6.73	6.7	7.573	9.481	8.154	6.76	7.43	7.896	8.596	6.323	6.849	7.827	7.754	6.735	6.202	8.621	7.251	7.496	6.57	8.102	8.294	7.986
42	7.327	8.728	8.602	7.797	7.394	6.991	9.372	9.267	7.592	7.301	7.583	7.787	7.153	7.117	9.402	6.887	8.622	6.991	8.51	7.809	7.563	8.599	9.692	8.529	7.202	7.145	8.469	8.147	8.352	7.389	7.669	7.821	8.359	7.015	7.562	7.912	7.34	5.794	8.579	9.63	7.478	7.74	9.881	8.289	8.065	7.07	8.447	8.074	6.597
42.5	8.656	7.618	9.257	7.417	7.355	6.628	9.152	7.894	8.121	6.244	9.536	8.893	9.447	8.425	8.579	8.087	7.292	7.582	9.376	9.026	7.415	7.268	8.544	7.879	6.096	7.519	9.354	7.54	7.829	6.511	8.087	7.088	6.922	9.045	6.938	7.236	6.868	5.771	7.45	6.647	6.932	7.786	9.383	7.924	7.023	7.738	8.279	9.122	7.279
43	8.223	9.37	9.401	8.42	7.413	7.968	8.508	8.71	7.522	7.906	9.024	8.823	7.875	8.325	8.517	8.516	7.41	8.045	9.852	8.547	7.281	6.852	9.75	7.329	6.418	7.728	9.113	8.137	6.97	8.11	9.789	7.28	6.9	8.093	9.942	8.005	7.845	7.612	7.321	8.307	6.992	6.474	9.175	6.442	7.215	7.552	7.705	8.331	8.063
43.5	7.904	8.67	8.765	10.132	9.375	8.049	8.911	9.029	7.351	7.781	7.524	8.316	7.476	7.761	8.511	7.755	7.204	5.259	8.058	7.118	7.982	7.058	8.459	8.711	6.748	6.685	7.149	6.478	7.912	7.694	8.356	7.464	8.31	7.272	8.846	6.775	8.208	6.345	8.498	6.547	8.115	5.795	8.459	6.463	6.802	7.171	6.98	8.03	6.887
44	6.899	7.896	9.399	8.812	6.844	6.806	10.426	8.321	7.23	7.784	9.184	7.684	8.628	7.309	7.842	8.614	8.31	6.792	8.668	8.239	8.066	6.831	7.873	8.426	7.13	7.956	8.915	8.572	7.126	7.667	8.698	9.249	7.364	8.028	8.928	6.726	7.021	8.026	7.801	8.592	8.498	7.805	9.331	8.237	7.395	7.54	7.82	8.368	6.757
44.5	7.957	7.514	7.369	8.229	7.461	6.763	10.544	9.435	7.346	9.186	8.22	8.078	7.646	8.235	8.421	7.919	7.553	7.025	9.613	8.126	7.609	8.17	7.291	7.783	6.693	7.124	6.398	8.037	7.323	8.35	8.999	8.043	6.873	7.433	8.088	8.348	5.602	5.434	8.419	8.213	7.394	6.39	8.482	7.781	6.405	7.666	8.005	6.645	5.947
45	7.996	9.528	9.461	7.635	7.292	7.092	9.167	7.386	7.204	6.873	8.251	7.033	8.099	7.747	9.07	9.443	7.468	7.002	8.305	8.691	7.423	7.613	8.572	8.814	7.065	8.004	7.614	7.982	8.047	8.428	9.206	8.179	7.194	9.124	7.562	8.318	8.146	7.868	9.138	9.527	8.123	7.365	10.569	8.196	6.999	7.402	7.194	6.462	6.617
45.5	8.284	8.293	7.173	9.37	6.356	8.478	8.567	7.833	5.726	6.788	8.849	8.546	7.837	8.898	9.615	7.138	8.042	6.256	9.958	7.172	7.894	8.935	9.334	6.746	7.021	8.56	7.898	7.406	6.949	7.277	8.321	8.226	7.447	7.212	8.744	8.457	6.953	7.178	6.937	7.714	7.28	7.682	8.254	6.767	8.071	6.726	7.785	8.665	8.284
46	7.507	7.563	8.681	8.327	7.719	6.921	9.963	8.379	7.559	7.542	7.2	7.791	7.555	7.779	7.512	8.692	8.307	7.67	8.499	8.421	9.364	6.898	7.378	6.39	6.784	6.354	8.681	6.74	8.438	7.607	9.599	7.73	7.413	7.267	7.262	7.22	7.915	8.236	8.423	8.194	6.193	7.218	8.344	7.211	7.194	7.202	6.762	7.871	7.28
46.5	8.071	6.446	8.519	7.889	7.971	7.625	7.783	9.516	6.825	7.237	7.621	7.669	7.982	8.35	8.932	8.332	7.267	7.779	9.349	6.884	7.459	7.48	9.24	7.036	8.218	7.238	9.853	9.948	6.497	7.282	9.045	8.088	7.072	7.127	8.35	9.284	7.631	7.518	8.77	7.942	7.541	8.076	9.192	8.096	7.344	7.723	7.104	7.533	6.494
47	7.293	7.664	6.916	9.16	8.722	7.739	7.99	7.977	6.347	6.336	9.636	7.535	7.393	6.934	6.529	6.659	7.413	7.952	10.394	8.022	7.935	6.6	8.24	7.023	6.7	8.931	7.831	8.091	6.555	7.91	8.113	8.453	7.816	7.4	7.996	7.118	8.471	7.299	7.188	6.891	7.207	7.64	9.039	8.444	7.325	7.612	9.56	6.21	7.872
47.5	7.135	8.597	8.057	9.302	6.792	7.109	8.986	9.671	7.681	6.647	8.584	7.215	7.583	7.342	7.825	7.273	6.502	8.326	9.275	7.395	8.374	6.764	8.519	8.273	7.117	7.394	8.054	8.118	6.931	8.344	9.164	8.462	6.342	7.756	8.677	7.818	6.764	8.188	8.55	7.303	6.883	6.035	8.149	7.256	8.535	6.561	8.025	7.326	6.268
48	7.703	7.863	8.205	8.92	7.935	8.006	8.655	8.479	6.536	7.479	8.344	7.792	7.816	6.795	9.207	7.781	7.317	8.17	7.478	7.364	8.146	7.158	8.781	7.011	8.373	7.472	7.988	7.819	7.153	9.048	8.765	8.215	7.685	6.187	7.096	7.21	7.673	5.753	6.78	6.619	8.304	6.925	7.428	8.562	7.291	8.001	6.682	8.114	8.009
48.5	8.148	8.743	7.79	9.536	7.944	6.621	8.093	8.659	7.604	6.237	7.357	7.364	8.574	7.56	8.853	7.061	9.259	7.68	7.361	8.839	8.102	6.308	8.08	7.591	7.807	7.488	7.914	7.561	7.761	8.054	7.625	5.862	7.665	7.902	8.81	8.33	6.702	6.503	7.887	7.628	8.045	6.929	6.315	8.231	7.602	7.183	7.846	7.926	6.749
49	8.138	7.545	7.643	10.991	7.846	7.784	8.753	8.754	7.41	7.096	9.148	7.798	8.071	8.063	8.65	9.085	7.181	8.004	8.497	9.506	7.462	7.961	8.307	7.933	7.936	6.504	9.498	8.01	7.842	7.154	8.453	6.579	7.244	9.194	8.052	6.975	7.122	8.184	7.894	8.068	6.041	7.081	7.687	7.477	7.532	6.364	7.087	7.716	6.669
49.5	8.422	8.659	10.04	8.489	7.651	7.792	9.186	9.789	6.768	8.164	8.435	6.675	8.326	6.537	9.68	7.766	6.711	6.277	9.987	8.679	7.48	6.849	7.253	7.457	7.407	6.269	9.531	7.652	5.834	7.828	9.179	8.699	6.638	6.809	8.652	6.353	7.58	6.678	8.328	8.242	8.257	7.357	7.988	7.514	6.684	7.086	8.912	6.682	6.661
50	7.843	7.65	8.982	6.883	8.007	7.033	8.424	8.698	6.347	6.331	7.903	7.185	9.353	8.649	7.727	7.394	7.401	7.541	8.924	7.131	8.512	7.878	7.886	8.001	5.799	7.407	7.799	7.353	8.07	7.348	5.272	7.383	7.082	7.877	7.895	7.607	7.59	7.642	9.612	8.881	6.63	6.329	7.055	7.553	7.528	7.008	8.838	8.178	7.819
[truncated: 15 more columns]

## Sheet: MM1
Raw data RT-QuIC for MM1
time (h)	1.10-3				1.10-4				1.10-5				1.10-6				1.10-7				1.10-8				1.10-9				1.10-10
	replicate 1	replicate 2	replicate 3	replicate 4	replicate 1	replicate 2	replicate 3	replicate 4	replicate 1	replicate 2	replicate 3	replicate 4	replicate 1	replicate 2	replicate 3	replicate 4	replicate 1	replicate 2	replicate 3	replicate 4	replicate 1	replicate 2	replicate 3	replicate 4	replicate 1	replicate 2	replicate 3	replicate 4	replicate 1	replicate 2	replicate 3	replicate 4
0.5	13.579	14.017	13.084	15.587	13.6	12.772	14.331	14.451	12.352	13.903	13.521	13.677	13.233	13.53	12.708	12.42	12.796	14.184	13.448	13.825	14.029	12.532	13.27	12.748	13.06	12.715	12.444	11.799	51.634	12.416	12.627	11.62
1	13.41	13.093	13.707	12.595	13.623	13.32	13.232	13.149	12.868	12.791	13.03	12.712	12.594	12.203	13.099	12.944	12.476	12.878	13.83	12.901	13.166	13.093	12.23	13.036	11.449	11.727	11.61	11.676	51.752	12.723	13.187	10.888
1.5	13.422	13.81	13.749	13.604	13.929	12.656	12.982	12.899	13.876	13.473	14.444	13.098	13.183	11.923	14.653	13.405	13.417	12.686	13.736	13.406	12.632	11.995	14.771	12.766	13.472	12.467	14.505	10.797	53.653	11.616	12.312	11.142
2	14.368	12.823	16.133	15.059	14.263	13.391	12.569	13.062	13.367	13.004	13.653	13.262	13.792	12.213	13.306	13.076	12.529	13.339	13.68	13.382	12.461	13.274	12.808	13.171	13.344	13.271	12.978	11.199	53.408	12.551	12.56	10.712
2.5	13.602	13.335	18.452	14.8	14.043	13.328	14.556	12.994	12.418	12.217	13.793	14.53	12.587	13.321	13.481	13.269	13.563	13.274	13.902	12.783	13.761	12.767	13.612	12.931	12.449	12.096	12.025	11.435	53.54	12.49	12.467	10.582
3	12.987	13.77	21.669	14.896	13.398	19.205	13.666	13.933	14.003	13.878	13.423	12.958	14.018	12.563	12.719	12.368	13.2	12.979	13.401	12.74	13.243	13.171	13.911	13.441	11.362	12.138	13.689	12.803	54.029	11.512	11.545	10.956
3.5	14.269	18	23.073	13.999	15.178	21.253	12.289	13.139	13.346	17.697	12.915	13.12	12.757	13.542	12.523	13.287	11.797	11.934	13.143	12.196	12.852	12.892	12.824	11.809	12.502	13.919	12.972	11.326	56.274	12.503	11.803	11.279
4	15.578	20.253	24.073	15.827	17.955	21.729	13.782	16.541	19.763	20.145	12.828	13.31	14.159	13.483	12.39	14.077	13.078	14.308	13.761	12.269	13.403	12.132	13.141	12.099	12.017	12.324	13.242	11.962	55.099	12.242	11.27	11.112
4.5	20.246	22.137	25.377	17.438	18.223	22.889	13.908	19.342	19.772	20.874	12.807	12.508	18.113	13.45	12.989	11.871	12.933	11.697	13.914	13.662	12.183	13.693	14.406	12.731	12.56	12.935	13.267	10.069	53.39	11.453	12.012	11.345
5	21.507	21.88	24.834	18.044	20.503	23.403	13.984	19.855	22.251	22.541	12.931	13.473	20.373	13.608	13.584	14.431	11.976	12.525	13.175	12.982	12.925	12.717	13.343	13.159	12.164	12.956	11.759	11.347	53.596	13.252	12.532	11.653
5.5	23.137	22.657	25.753	20.266	20.907	24.135	18.091	22.634	21.67	21.22	12.435	12.844	20.751	16.858	13.752	13.435	14.46	13.735	14.02	14.788	11.927	13.7	12.621	12.26	12.351	11.263	13.391	11.148	53.891	11.233	11.17	11.006
6	22.319	23.7	26.644	20.449	21.597	25.418	19.083	22.079	22.302	24.364	13.881	13.332	20.195	19.563	13.173	14.114	12.651	12.48	12.806	13.601	11.317	14.144	12.548	13.371	12.75	12.979	12.145	11.735	55.207	11.501	11.91	11.983
6.5	22.91	23.266	26.222	23.892	23.336	26.53	20.591	22.386	23.331	23.943	15.523	13.664	21.494	19.977	13.033	13.582	14.296	13.076	12.977	12.664	12.458	11.745	12.42	12.296	13.204	12.936	12.98	11.674	55.647	12.216	13.148	10.783
7	24.059	24.189	27.135	21.162	24.416	26.915	23.7	23.255	22.718	25.766	19.041	14.134	22.638	20.611	12.917	12.9	12.091	17.848	12.872	13.005	13.734	13.371	13.062	12.615	13.626	13.098	12.055	12.667	53.882	12.438	13.618	10.743
7.5	24.311	25.387	26.487	24.103	24.663	26.497	23.145	25.925	24.084	25.535	19.242	16.499	21.534	23.015	13.595	13.371	12.549	21.121	13.938	15.013	11.664	11.485	14.496	13.099	12.355	12.475	12.774	10.542	53.536	12.563	13.204	10.823
8	24.139	25.487	28.678	25.326	24.73	27.778	24.437	24.844	24.402	26.513	20.778	16.633	23.428	22.047	12.685	13.251	13.992	20.091	12.88	12.526	12.864	12.163	11.456	12.525	10.217	13.403	12.756	11.873	56.097	11.585	11.664	12.823
8.5	25.433	26.486	30.76	23.849	23.654	27.655	24.747	24.759	23.965	25.596	20.959	19.267	21.901	22.636	13.63	13.085	12.253	21.269	14.454	12.733	12.983	12.927	12.416	12.177	12.64	12.211	11.695	11.114	55.017	14.382	12.945	10.306
9	27.245	25.778	29.582	25.443	24.949	27.611	24.062	26.488	25.658	25.844	21.031	21.16	23.801	23.843	13.481	13.091	11.532	22.929	14.524	12.751	13.15	13.127	14.95	14.068	13.206	12.262	13.266	10.806	57.434	12.569	11.972	11.49
9.5	26.716	26.748	30.622	26.487	25.69	27.964	23.002	26.942	24.899	27.358	21.862	20.148	24.473	23.923	13.411	13.545	13.13	23.234	12.565	13.421	11.985	12.12	12.359	13.564	12.4	13.784	13.357	10.844	57.085	12.549	12.522	11.374
10	25.303	26.141	28.586	26.751	27.828	27.863	24.074	27.918	25.011	27.579	23.354	22.216	24.357	25.042	13.288	15.538	13.053	23.861	13.76	13.05	13.366	12.705	14.033	13.071	12.786	12.507	12.984	11.996	56.902	12.271	13.067	10.81
10.5	28.36	27.328	30.407	28.065	27.614	29.176	27.302	26.835	25.319	27.068	23.205	23.31	24.366	27.083	13.977	15	12.768	22.807	13.154	13.241	12.91	13.434	13.582	13.153	13.326	12.926	13.467	11.445	55.343	12.196	12.426	11.495
11	27.239	27.144	31.271	27.247	27.317	28.053	25.431	28.327	26.122	29.048	22.159	23.127	26.405	25.597	13.805	16.376	12.059	24.839	13.635	12.847	12.489	13.733	13.145	13.593	12.827	13.703	12.162	11.066	56.23	12.934	11.97	10.438
11.5	27.931	27.915	31.274	27.763	27.539	27.464	27.351	29.24	27.333	27.63	23.627	22.804	26.614	25.332	12.96	19.269	14.215	24.018	12.015	14.188	14.343	12.76	14.216	13.119	13.909	13.158	12.348	11.662	57.667	13.603	11.088	10.955
12	28.089	26.723	32.917	28.18	27.048	27.997	26.524	30.293	28.246	29.775	24.283	24.036	26.616	25.593	13.942	18.442	13.792	25.755	14.448	14.432	12.091	13.548	13.926	12.893	12.625	13.14	13.724	10.998	58.762	11.418	12.096	12.08
12.5	29.396	27.71	33.714	28.627	27.109	31.89	27.705	29.642	26.649	28.696	25.469	22.605	25.511	28.252	13.461	20.723	18.157	26.727	13.9	13.327	11.282	11.542	13.712	12.236	11.906	12.744	13.261	11.538	57.437	12.859	12.606	11.37
13	29.787	29.514	33.894	28.769	27.736	29.972	27.512	29.09	26.534	28.756	22.948	25.769	27.382	27.072	13.884	19.785	18.008	25.288	13.467	13.093	14.144	12.887	12.24	12.699	12.286	13.303	12.724	10.739	56.242	13.91	12.293	13.053
13.5	28.801	30.124	36.977	27.634	27.61	30.393	30.475	31.532	25.643	29.432	25.607	25.71	26.616	28.362	12.779	22.086	19.114	26.665	13.997	13.133	12.436	13.743	13.432	14.047	11.781	13.187	13.38	11.786	56.81	12.37	12.184	10.883
14	29.967	28.879	32.819	30.538	26.907	29.971	29.691	29.368	27.489	29.291	24.542	25.483	27.165	26.075	13.22	20.231	18.278	26.28	13.211	13.602	13.021	13.688	13.153	11.591	12.906	13.477	13.433	11.793	55.841	12.319	13.646	10.647
14.5	29.704	28.107	35.224	28.779	28.578	30.898	27.95	29.714	29.353	31.066	24.259	25.78	27.762	27.637	15.09	21.223	20.055	26.303	14.319	14.756	13.497	13.667	12.835	13.723	11.45	13.432	13.995	10.76	55.556	13.231	12.726	11.421
15	30.499	27.924	35.968	29.87	27.2	30.48	30.654	31.295	28.471	29.572	28.008	25.443	27.337	26.787	14.342	22.371	20.219	26.328	13.833	12.953	14.166	13.881	12.748	11.377	13.64	13.856	13.374	11.259	54.979	11.64	13.553	12.218
15.5	29.517	30.255	34.42	29.52	27.792	33	29.175	30.903	29.271	31.709	26.799	26.758	27.478	27.253	14.557	23.391	20.365	26.074	13.221	12.954	13.28	13.041	13.781	13.808	12.434	14.033	13.472	10.964	55.694	13.18	12.808	10.934
16	28.519	28.217	34.019	33.362	28.714	30.392	30.028	32.006	29.628	31.142	26.019	28.577	28.455	27.65	14.351	23.472	21.771	26.412	15.024	13.596	12.848	12.859	12.572	13.483	12.038	13.531	12.462	11.393	54.934	13.238	12.838	12.492
16.5	29.42	29.852	35.478	30.64	27.915	31.24	31.978	33.191	29.461	28.893	27.867	28.649	29.123	28.807	13.084	24.5	21.591	27.582	14.223	13.502	13.332	13.41	12.228	13.204	12.152	13.83	12.231	12.156	53.298	12.229	13.222	10.865
17	30.268	28.321	35.518	31.134	29.986	30.297	33.295	32.35	28.075	29.813	28.482	31.111	28.541	29.386	14.319	24.769	22.056	26.786	13.743	13.766	14.582	12.581	13.773	13.056	13.426	13.024	12.168	10.536	58.707	12.389	12.33	11.344
17.5	30.401	27.585	36.313	32.997	29.838	30.979	31.773	31.69	28.757	29.524	27.469	28.584	28.038	29.705	12.882	23.899	24.139	27.843	16.177	13.52	12.564	12.144	12.742	12.235	12.055	12.429	12.617	11.109	60.182	12.295	14.276	11.995
18	30.37	28.793	35.038	32.343	29.859	31.564	33.72	31.928	28.055	31.19	27.122	29.12	28.421	29.398	14.504	25.751	21.57	28.076	18.991	14.749	14.615	14.075	12.721	12.338	12.891	12.779	11.926	11.642	59.081	13.816	15.038	10.587
18.5	30.818	29.165	35.308	31.842	28.275	30.041	33.312	33.547	28.578	33.576	28.684	30.067	28.292	28.358	14.289	24.616	24.837	28.435	18.232	14.761	13.552	17.677	12.792	13.152	12.153	11.667	13.277	10.849	59.665	12.686	12.408	11.539
19	31.447	29.709	37.031	32.777	30.017	29.468	32.44	34.395	29.208	32.573	30.287	29.745	27.46	29.272	15.369	28.209	25.241	27.708	18.591	13.08	13.183	20.732	12.713	12.792	12.292	12.28	12.722	11.307	57.866	13.043	13.312	11.94
19.5	30.866	30.717	37.344	32.892	29.33	31.844	31.733	33.433	29.426	30.503	30.545	30.59	27.777	28.345	14.475	28.578	23.993	28.312	20.185	14.52	13.746	19.18	12.283	13.695	14.358	14.307	13.421	11.933	62.37	12.596	14.464	10.872
20	30.76	30.593	36.677	32.166	30.067	31.982	36.076	33.109	28.545	31.661	29.355	29.238	27.28	29.11	14.996	25.749	22.358	29.669	21.576	13.469	12.903	20.013	13.784	12.853	12.249	14.099	13.368	10.283	61.16	12.928	12.857	11.011
20.5	29.523	29.205	38.583	32.838	30.433	32.16	33.775	34.188	27.799	30.595	28.567	31.551	29.987	29.219	17.302	26.613	24.998	27.59	23.229	13.757	12.919	21.708	11.147	13.898	13.3	13.245	13.661	10.824	59.369	12.397	11.806	11.807
21	30.306	29.784	36.646	34.196	30.908	32.262	32.815	34.263	29.504	31.773	29.62	30.57	28.678	29.389	16.517	28.362	24.576	26.948	23.835	14.046	12.357	21.829	13.308	13.591	12.508	13.227	12.903	11.367	61.242	13.048	12.766	11.631
21.5	30.252	30.368	38.871	34.015	29.817	32.207	34.572	34.594	30.016	30.641	30.039	31.742	28.674	29.059	18.597	27.331	23.15	29.367	24.58	14.061	16.458	22.032	14.432	12.957	13.383	14.107	12.687	10.737	60.415	12.008	13.751	10.517
22	31.177	30.829	37.738	35.531	30.724	32.125	34.75	34.178	30.02	31.374	31.21	31.249	29.234	28.267	18.76	27.645	25.048	29.032	24.828	13.443	17.493	23.287	13.462	13.228	12.473	13.162	13.835	11.238	60.333	13.313	13.174	12.357
22.5	31.1	31.58	37.376	36.241	30.29	32.256	35.093	36.024	27.896	32.795	30.833	31.833	28.53	30.963	17.441	29.251	24.938	29.447	25.364	14.427	17.987	22.405	13.349	13.054	13.062	13.889	11.979	11.353	60.644	13.244	11.672	10.705
23	32.493	31.84	36.594	36.395	31.203	33.886	35.066	34.988	29.41	32.573	29.605	31.892	28.763	30.474	18.469	30.022	22.506	29.375	24.735	13.544	19.536	23.251	14.039	13.589	13.131	13.57	12.656	10.954	59.823	12.601	12.701	12.728
23.5	30.54	32.04	37.978	34.736	28.176	31.633	34.852	38.072	28.329	33.386	31.77	33.426	28.093	29.185	17.573	29.649	24.302	28.252	26.853	14.931	20.141	25.357	12.512	14.378	12.312	13.659	13.626	10.904	61.787	13.004	12.68	11.031
24	30.193	30.908	39.448	35.872	29.817	33.808	35.1	35.809	27.378	34.119	32.048	32.241	29.738	30.71	19.602	30.458	24.038	29.122	26.83	12.46	22.175	24.477	12.515	14.35	12.416	13.608	12.404	12.221	59.07	13.48	14.114	11.369
24.5	29.575	33.164	36.159	36.861	31.284	33.358	34.484	36.825	30.425	32.492	29.977	33.624	28.83	30.937	20.639	30.446	25.335	27.72	25.765	14.536	23.866	23.767	13.208	13.198	13.002	13.756	13.585	11.583	60.563	13.25	12.53	10.774
25	30.355	32.199	39.039	35.666	30.96	33.382	34.977	36.333	30.28	32.481	33.765	35.522	28.478	31.394	18.279	30.63	24.752	29.982	28.889	13.524	22.565	23.535	12.787	12.682	13.369	13.311	12.772	10.684	58.598	12.79	11.525	12.152
25.5	29.455	33.8	39.199	35.871	32.491	33.095	37.485	37.458	31.487	32.423	30.755	33.174	27.609	30.774	21.339	30.794	25.223	28.512	25.566	13.472	23.632	25.068	13.348	13.703	13.248	12.901	13.788	10.951	59.721	11.738	11.991	10.797
26	31.074	33.466	38.427	37.843	32.347	34.061	35.787	36.083	30.791	33.306	32.163	33.005	29.175	32.643	19.999	31.806	22.822	29.363	27.187	13.57	25.325	24.067	12.984	13.977	13.633	13.337	13.153	11.488	59.466	13.231	12.289	11.819
26.5	31.064	33.116	38.072	38.138	30.642	33.092	36.819	36.194	30.75	33.876	30.461	33.12	27.773	31.819	19.577	31.464	26.009	28.57	27.032	14.974	26.326	25.479	12.817	13.473	12.825	13.083	13.179	10.998	59.871	13.714	12.135	11.178
27	31.928	33.169	37.489	38.6	32.639	34.391	37.472	35.956	31.42	34.272	32.634	33.152	28.79	31.206	20.874	31.351	25.013	30.284	30.071	14.115	24.374	26.304	14.701	12.222	13.003	13.242	14.453	11.145	59.245	12.459	12.897	10.909
27.5	29.755	33.918	38.399	37.693	30.469	36.478	37.343	36.597	31.194	33.093	33.259	34.67	29.446	29.972	20.463	31.882	26.248	29.115	29.115	14.119	24.476	26.165	13.128	13.33	14.136	13.968	12.701	11.45	62.012	14.17	12.882	11.64
28	31.581	35.134	37.211	36.928	32.821	34.862	38.617	37.519	31.22	33.843	30.552	34.777	30.028	29.852	20.052	32.611	26.655	29.833	29.595	15.304	25.778	24.471	14.666	12.747	13.128	12.315	12.685	11.544	58.178	12.391	13.171	11.135
28.5	31.951	34.389	36.783	37.331	32.73	34.102	38.033	35.949	30.257	33.124	32.854	35.256	30.868	31.419	21.729	31.906	26.777	30.66	29.478	13.472	27.155	25.759	13.189	13.245	13.581	14.555	13.373	10.884	60.445	12.44	11.876	11.076
29	32.135	36.18	39.819	36.852	33.777	36.812	38.644	37.555	30.008	32.935	32.571	35.275	29.551	31.869	19.672	33.752	25.554	30.923	30.44	14.697	27.468	26.378	13.294	14.371	13.038	12.282	13.117	11.332	60.355	14.199	12.475	10.574
29.5	30.792	35.889	36.906	41.595	30.694	35.717	36.325	37.059	32.018	32.85	32.343	35.631	29.649	30.849	21.594	33.674	27.519	29.652	29.697	14.477	26.019	25.088	14.584	14.02	13.684	13.853	13.329	11.608	59.116	13.217	13.116	10.896
30	31.239	36.331	39.665	38.79	31.393	37.569	36.993	38.055	30.821	34.808	32.358	35.365	29.455	33.046	22.707	32.713	28.202	30.283	28.819	12.656	28.453	25.895	12.398	13.229	13.295	14.826	13.091	11.472	59.913	14.069	11.596	10.953
30.5	31.313	35.333	38.147	38.978	31.391	35.207	37.982	38.623	31.325	33.83	33.622	34.046	30.301	30.81	20.883	31.631	26.555	32.307	31.473	13.674	27.651	25.498	13.925	14.31	13.708	14.992	13.615	11.157	59.077	14.611	13.399	10.214
31	32.378	39.084	38.879	39.376	34.682	38.013	38.311	38.16	30.207	32.645	32.744	37.555	31.65	31.834	22.581	34.906	26.205	31.197	30.647	13.122	27.72	25.849	13.655	12.706	12.734	14.44	12.597	11.492	59.676	14.19	13.051	10.922
31.5	31.136	35.321	38.979	37.313	32.789	36.302	37.044	37.887	30.854	33.384	32.979	36.37	31.145	31.247	22.939	34.641	27.537	30.378	30.467	13.055	28.652	26.281	14.158	12.862	12.537	12.868	15.454	11.065	60.933	14.29	13.68	11.198
32	33.491	38.396	39.366	38.771	33.669	37.643	39.713	38.052	32.571	32.768	32.427	38.053	30.488	30.717	23.912	33.662	26.25	29.397	30.925	14.311	27.531	26.019	13.428	13.067	12.73	13.276	13.995	11.151	59.649	13.433	14.12	11.096
32.5	32.379	38.535	38.778	39.455	32.92	37.745	39.979	38.655	31.808	35.744	33.995	36.276	30.526	30.616	22.753	32.841	25.732	28.824	33.622	14.458	29.087	26.668	12.622	12.4	13.519	13.57	14.173	10.524	59.524	12.698	13.269	10.412
33	32.054	37.05	38.009	39.04	33.816	38.034	39.719	38.821	30.691	35.634	34.051	36.056	30.33	32.666	21.575	33.269	26.98	29.985	31.151	12.952	29.14	26.813	12.505	14.528	12.412	13.971	11.969	12.076	59.633	13.441	13.206	10.634
33.5	31.768	35.62	37.076	40.234	32.817	38.916	39.456	39.877	31.262	33.173	35.626	36.359	29.972	32.756	23.382	34.285	25.814	30.855	33.136	15.38	30.263	26.002	13.227	12.848	13.621	13.391	12.729	12.06	61.223	13.018	12.872	9.141
34	34.881	39.098	40.535	40.534	34.164	39.496	39.239	37.995	31.012	33.963	35.189	34.614	28.962	31.032	24.556	33.332	27.71	29.655	32.5	14.474	29.676	25.42	12.98	14.024	13.541	14.339	12.001	11.385	58.931	13.669	13.028	12.359
34.5	36.229	35.35	39.193	39.721	34.503	37.47	41.281	38.546	32.627	34.763	34.005	37.925	32.263	33.022	22.477	35.631	27.354	30.584	33.343	13.237	30.266	27.147	13.121	13.6	13.548	14.055	12.346	11.408	60.623	13.292	12.845	12.174
35	34.005	36.771	40.22	39.219	35.551	39.199	39.085	38.299	31.479	35.222	35.745	35.941	31.35	31.024	24.936	35.605	27.131	31.612	32.5	13.926	30.571	26.871	14.687	13.223	13.339	14.492	13.961	11.234	59.06	13.445	12.65	11.133
35.5	34.145	37.661	40.076	39.82	33.105	39.247	39.472	39.406	32.096	33.826	35.182	37.003	30.917	29.621	24.449	33.386	26.675	29.644	32.392	14.379	29.607	26.586	13.237	12.536	14.088	13.663	14.012	12.026	58.447	13.02	13.482	11.546
36	34.244	38.132	40.55	39.425	32.141	39.515	40.817	39.797	31.754	34.836	37.453	37.094	30.838	32.97	23.545	33.956	28.747	31.011	32.728	13.173	29.324	26.995	13.366	13.09	13.28	12.972	13.569	11.579	61.622	13.337	11.211	11.245
36.5	35.169	38.77	41.85	39.667	34.4	39.955	39.207	40.867	32.777	36.145	33.753	37.189	32.056	30.829	25.366	35.043	26.606	31.869	33.201	14.386	28.375	26.499	12.905	14.12	12.395	13.078	13.347	11.491	64.03	14.268	13.152	11.293
37	35.172	37.802	41.316	40.418	34.393	43.3	40.01	39.744	32.753	35.94	36.168	36.707	30.22	30.889	25.242	36.271	28.194	31.033	34.13	14.429	30.715	28.295	13.345	12.777	13.456	14.762	15.122	12.06	58.237	14.936	13.933	10.992
37.5	36.97	38.55	40.514	40.748	35.615	42.214	40.547	39.614	33.464	36.007	37.092	37.354	30.802	31.47	24.475	33.512	27.042	32.446	34.021	14.348	30.577	28.507	12.345	13.742	11.967	13.743	13.91	11.109	57.849	19.088	13.665	10.99
38	34.24	39.942	40.165	41.52	33.91	39.331	42.394	40.859	32.814	36.23	36.498	37.899	33.675	32.204	24.113	35.066	27.533	31.144	33.84	14.923	30.952	27.922	14.287	13.13	12.556	14.01	14.342	11.07	56.207	20.29	12.348	10.763
38.5	35.403	37.009	42.224	41.74	34.067	39.496	40.853	40.893	33.381	37.433	35.194	38.877	31.108	31.616	25.707	35.734	27.256	33.994	33.306	16.665	31.266	27.368	14.969	14.028	12.029	13.64	13.852	10.562	59.517	19.894	12.183	11.416
39	35.785	35.901	42.243	38.875	33.849	43.26	39.37	41.523	33.991	36.483	37.659	37.877	32.627	33.007	24.896	35.631	28.542	31.993	34.465	18.506	30.351	29.763	14.293	13.716	12.123	13.847	13.715	11.131	59.062	22.663	12.725	11.483
39.5	35.578	39.187	41.212	40.576	33.908	39.898	42.726	41.75	32.485	37.288	35.421	39.507	31.286	34.433	23.933	36.978	29.1	32.377	35.09	19.439	30.296	30.26	13.217	13.749	13.612	13.351	13.98	11.755	57.621	22.491	12.701	11.27
40	37.172	38.633	44.02	42.681	34.181	41.306	43.326	39.544	31.862	37.451	35.991	37.917	30.954	33.439	25.525	36.428	27.193	32.326	35.262	23.572	30.808	28.63	12.536	14.415	12.838	13.674	12.465	11.618	57.352	22.987	12.675	10.84

## Sheet: MV1
Raw data RT-QuIC for MV1
time (h)	1.10-3				1.10-4				1.10-5				1.10-6				1.10-7				1.10-8				1.10-9				1.10-10
	replicate 1	replicate 2	replicate 3	replicate 4	replicate 1	replicate 2	replicate 3	replicate 4	replicate 1	replicate 2	replicate 3	replicate 4	replicate 1	replicate 2	replicate 3	replicate 4	replicate 1	replicate 2	replicate 3	replicate 4	replicate 1	replicate 2	replicate 3	replicate 4	replicate 1	replicate 2	replicate 3	replicate 4	replicate 1	replicate 2	replicate 3	replicate 4
0.5	14.327	14.969	13.216	13.406	13.194	14.133	13.829	13.213	12.237	12.998	14.263	13.853	13.892	13.758	13.015	13.562	13.732	13.394	14.214	13.805	12.351	13.782	12.219	12.47	12.359	12.565	11.971	13.369	12.325	13.789	13.98	12.658
1	13.954	15.006	13.891	14.83	12.24	13.566	12.82	12.942	14.118	14.493	14.002	12.095	15.036	14.954	14.984	14.453	14.226	13.579	12.414	14.662	14.17	13.178	13.151	12.871	12.768	11.52	12.434	13.157	11.847	13.596	12.87	11.731
1.5	14.487	13.736	13.77	14.298	12.807	14.31	14.504	15.325	14.705	14.25	12.427	13.745	14.363	14.285	14.129	15.057	14.933	12.856	12.941	13.567	13.678	12.95	12.456	11.874	11.818	12.661	12.199	13.262	12.806	13.955	11.794	13.695
2	13.468	14.191	14.13	14.765	13.529	12.521	12.84	13.825	13.698	13.251	11.871	12.656	13.972	14.814	14.824	14.299	12.954	14.047	14.074	14.808	12.884	12.905	14.088	12.906	12.527	12.795	13.098	13.234	12.185	13.147	13.509	12.628
2.5	12.828	16.237	13.696	13.744	12.663	14.025	13.844	16.13	13.206	13.747	14.013	14.507	14.708	14.872	14.171	15.294	12.421	14.395	13.71	13.906	12.835	15.212	13.806	13.205	12.927	12.882	12.457	11.827	12.519	13.767	12.238	11.551
3	11.905	14.296	13.547	14.358	14.856	14.04	13.791	12.409	14.52	13.174	14.763	13.225	15.374	13.469	14.473	14.447	12.571	13.655	13.169	11.977	11.139	12.905	12.372	13.766	12.156	13.349	12.649	12.432	12.021	13.194	13.376	12.679
3.5	14.631	14.028	13.967	15.583	16.912	18.173	14.478	14.585	12.841	12.624	13.224	12.13	13.417	13.623	13.339	14.482	14.229	14.288	12.698	13.331	11.663	12.198	11.486	13.543	13.441	12.955	13.802	12.255	12.661	11.954	12.615	12.617
4	13.876	15.125	13.725	22.696	24.537	21.484	12.561	14.372	14.001	12.703	12.758	12.78	14.889	13.019	15.266	14.734	14.695	14.562	12.991	14.059	13.004	12.901	11.669	13.618	14.253	12.016	12.46	11.844	13.031	12.063	12.145	13.648
4.5	13.772	13.856	13.807	25.538	27.448	25.222	15.226	13.262	15.754	13.153	12.687	13.117	14.102	14.254	14.884	14.425	13.246	13.79	14.218	13.358	14.098	12.173	12.627	13.798	12.979	11.202	13.347	11.49	12.38	13.036	13.254	13.701
5	15.505	14.392	13.355	27.578	30.537	27.969	13.542	13.855	20.352	15.658	12.811	15.314	15.801	15.652	14.303	14.148	12.996	14.51	13.817	13.409	13.077	13.181	12.893	14.511	12.599	12.923	12.591	12.361	12.687	13.707	11.961	14.213
5.5	15.621	14.413	14.338	30.157	32.992	30.1	13.538	13.548	22.662	17.917	13.118	14.123	15.012	15.846	14.446	14.736	12.191	12.806	12.383	12.678	12.513	12.654	13.351	13.939	13.079	12.798	12.687	12.83	12.688	12.77	12.65	12.445
6	16.077	15.817	14.866	28.284	35.045	29.327	13.798	14.701	23.075	22.206	14.025	12.494	14.471	19.216	14.499	14.144	13.338	14.228	15.153	13.717	12.096	13.95	13.615	12.084	12.682	13.299	13.986	12.889	14.013	13.202	12.48	12.616
6.5	18.79	13.978	13.362	31.231	35.609	30.382	12.794	14.55	23.584	24.394	20.185	12.555	15.622	23.46	14.348	14.691	13.734	13.334	12.419	13.539	12.477	12.392	13.204	12.095	12.472	12.781	12.053	12.607	12.851	11.048	12.956	12.713
7	19.081	14.808	14.047	32.093	35.476	29.967	14.097	16.71	25.522	27.479	20.762	13.521	16.439	22.409	13.333	15.342	13.587	14.94	14.16	13.692	13.219	13.001	12.623	11.673	12.971	13.375	12.293	11.952	12.545	12.928	13.595	13.183
7.5	21.165	17.145	13.371	32.031	40.118	32.896	12.048	17.832	24.514	29.848	23.23	18.91	17.922	24.74	14.718	13.988	13.513	13.583	14.722	13.865	12.754	14.084	12.205	11.981	12.899	12.228	11.652	12.293	13.443	13.585	13.063	13.884
8	19.924	18.262	13.274	33.432	38.125	34.138	13.666	23.345	24.663	30.449	24.717	19.653	20.005	25.376	15.221	14.84	13.667	13.698	13.406	13.841	14.719	12.805	13.216	13.419	11.485	13.271	12.494	12.138	12.359	13.629	12.783	13.24
8.5	20.111	20.459	12.773	34.44	39.765	33.689	13.959	23.783	26.348	30.368	25.324	21.859	25.025	24.887	13.614	13.642	13.231	12.64	14.406	14.394	14.625	11.84	12.165	11.84	12.069	12.615	13.586	12.594	13.557	12.124	12.592	12.534
9	20	20.381	13.739	35.644	40.203	33.692	15.173	25.813	27.081	31.251	24.186	22.127	25.308	26.358	14.173	14.711	18.387	13.005	13.121	14.089	16.004	14.073	13.434	14.477	13.555	13.223	12.198	12.307	12.152	12.32	13.236	13.69
9.5	21.533	21.424	17.107	36.836	41.906	35.278	16.067	28.323	26.371	32.18	26.304	21.234	25.429	25.264	14.586	13.065	18.521	13.652	12.447	13.176	20.099	13.68	13.577	13.049	13.352	14.545	13.03	12.659	12.858	13.135	12.627	12.922
10	22.499	22.271	18.685	35.678	41.926	35.759	18.004	26.986	28.295	32.309	26.579	22.489	26.799	25.451	12.843	15.064	22.147	13.328	14.107	12.49	23.312	17.981	14.035	13.67	13.494	13.267	13.016	13.161	11.771	12.815	13.045	12.696
10.5	22.907	24.08	18.515	38.168	43.795	34.908	19.732	27.044	27.544	32.555	27.12	23.227	26.381	26.728	16.194	14.975	23.16	12.234	13.907	14.062	22.266	19.437	13.011	14.501	12.588	14.692	12.793	12.624	13.42	13.028	12.772	11.222
11	22.795	24.483	18.454	37.845	44.372	36.531	21.007	27.06	29.138	32.608	27.487	24.254	26.897	27.094	14.851	13.51	24.5	14.872	15.04	14.104	24.432	21.158	13.793	13.788	14.241	14.264	12.37	12.514	13.036	14.636	12.705	13.051
11.5	23.843	24.006	20.197	38.627	43.872	37.509	20.815	28.435	27.975	34.032	26.351	23.31	28.091	26.994	14.547	14.875	25.679	13.295	12.591	13.982	23.327	21.132	12.241	13.468	12.496	12.903	13.108	12.171	13.338	12.016	12.798	13.506
12	22.925	24.343	20.661	39.429	46.131	37.057	21.854	30.229	29.192	32.771	26.064	25.512	26.741	27.229	14.789	14.191	25.641	15.005	12.678	14.245	24.905	21.763	13.032	13.014	13.357	12.339	14.032	13.444	13.761	12.931	12.349	13.696
12.5	23.162	25.735	21.054	38.803	44.073	37.147	23.163	32.101	30.174	32.295	28.396	25.268	27.125	27.293	13.821	14.36	25.349	13.746	15.156	14.94	26.032	23.381	13.476	13.503	13.814	14.028	12.144	12.351	12.003	12.797	12.788	13.382
13	23.308	24.709	21.948	39.767	45.861	37.765	23.715	31.269	29.239	35.578	28.309	25.611	28.819	29.054	14.419	17.871	27.853	14.425	14.062	14.319	23.528	22.719	14.215	12.868	14.335	15.304	12.416	13.164	13.789	12.254	12.824	13.103
13.5	24.824	25.784	21.71	39.684	45.432	37.781	23.145	35.341	29.993	34.069	29.572	27.321	29.297	26.85	16.472	17.822	28.102	13.896	12.961	13.594	26.138	24.339	14.085	12.658	13.605	13.753	12.976	13.946	13.204	12.407	13.377	13.815
14	25.179	24.712	21.684	39.216	47.89	38.575	23.215	34.649	29.708	33.726	29.122	25.776	30.726	28.986	20.29	19.303	26.785	14.194	12.522	14.859	28.138	25.076	13.288	14.151	15.05	13.355	12.906	14.158	11.917	14.223	14.132	12.096
14.5	25.271	26.346	23.408	39.175	45.928	39.536	24.814	35.018	30.494	35.445	28.945	25.269	29.359	29.297	18.9	20.557	27.529	14.224	12.617	13.896	25.614	26.38	13.45	11.84	13.353	12.426	13.042	11.96	13.388	13.11	12.459	12.411
15	24.88	25.509	23.927	40.326	49.904	38.479	23.292	34.677	29.266	34.395	30.603	26.811	32.33	30.181	19.809	20.749	26.463	14.062	13.462	14.097	27.81	26.124	13.233	12.565	13.482	13.489	13.188	14.281	13.57	13.212	12.266	12.636
15.5	24.877	24.917	24.383	41.04	50.138	38.393	24.033	35.647	29.939	35.469	29.534	26.874	31.627	29.924	21.648	21.642	27.423	13.891	13.51	14.325	29.044	25.385	14.79	13.315	14.264	13.689	13.033	11.755	13.708	13.017	13.213	13.943
16	25.439	27.214	22.237	39.585	47.658	39.734	24.78	35.249	29.319	36.829	31.425	27.543	32.151	30.613	20.755	23.02	28.017	14.682	13.918	12.694	28.956	24.391	13.431	12.953	14.222	14.285	14.279	12.278	14.216	13.14	12.862	14.665
16.5	25.066	26.906	23.845	40.586	48.259	40.606	25.079	34.765	30.951	36.267	31.966	29.57	29.434	30.833	22.056	21.446	28.505	13.805	14.785	14.189	27.334	25.898	15.075	14.419	13.758	13.393	13.557	12.145	13.169	11.755	13.571	11.702
17	24.643	25.481	25.036	43.286	49.68	39.339	26.041	35.437	32.206	35.418	27.986	29.892	32.487	29.298	23.395	22.261	28.528	13.145	14.701	14.543	26.766	26.839	14.026	12.799	12.437	13.121	14.283	13.162	13.52	13.914	14.391	12.206
17.5	25.718	26.993	24.985	39.546	49.87	41.049	25.982	35.922	29.447	37.264	31.856	28.89	32.917	30.889	22.871	22.51	28.406	13.802	12.918	13.14	28.743	26.207	14.073	12.166	14.96	13.265	13.201	13.668	12.73	12.661	11.959	13.191
18	27.187	25.782	24.255	40.328	49.165	40.837	27.939	36.883	30.903	38.759	32.801	29.524	30.187	31.58	23.376	22.708	30.236	14.312	14.578	12.474	27.661	26.181	13.322	14.252	14.296	13.9	14.729	12.991	14.755	13.966	12.711	12.32
18.5	26.202	26.302	26.735	42.731	52.604	39.606	27.915	36.816	30.761	38.009	32.249	27.459	30.925	29.859	21.524	23.476	29.904	13.859	13.863	12.719	29.066	27.225	13.017	13.638	13.547	13.99	12.726	12.84	13.723	12.607	13.158	12.504
19	27.484	27.043	24.077	42.636	51.201	40.961	25.911	37.255	31.957	36.791	32.115	28.311	30.97	30.747	24.1	23.038	30.102	13.674	13.527	15.782	28.821	28.529	13.724	13.33	13.12	14.215	13.542	13.302	14.074	14.197	13.555	14.05
19.5	26.512	26.355	25.754	43.707	49.575	40.099	25.651	36.97	32.566	37.607	33.373	28.516	31.46	31.339	24.422	23.566	29.25	15.043	13.302	16.737	28.566	27.235	14.207	14.079	14.103	14.408	13.604	13.215	13.233	14.505	11.774	13.324
20	27.224	27.939	26.757	42.676	50.298	41.093	27.885	37.75	32.817	36.122	32.631	28.994	31.764	31.289	25.646	23.534	31.254	14.884	12.684	17.674	28.292	27.759	13.596	12.292	14.919	12.916	12.764	12.753	13.501	13.926	11.639	14.001
20.5	28.303	29.855	26.819	43.626	52.159	39.93	28.96	39.974	32.213	37.693	33.454	30.184	30.607	31.009	25.079	25.036	28.475	19.077	15.624	18.351	30.295	28.148	12.363	14.05	13.552	12.934	12.971	13.385	13.569	14.022	12.854	13.515
21	29.246	27.619	25.099	44.565	50.677	40.918	27.122	37.721	32.078	37.753	35.295	30.73	30.929	31.956	24.481	23.859	30.802	19.768	14.486	19.158	29.68	26.982	13.132	13.327	14.01	13.419	13.066	12.492	13.707	13.048	13.503	13.347
21.5	29.289	28.324	27.718	43.517	51.003	41.696	28.978	39.916	34.015	37.908	34.309	32.131	33.252	30.28	25.742	25.117	31.646	21.626	12.59	18.665	29.999	27.524	12.944	14.026	13.054	12.221	13.808	12.484	13.435	12.081	13.021	13.102
22	29.135	29.199	26.366	44.656	52.657	41.436	27.881	39.15	33.499	38.84	35.26	30.74	34.213	31.976	24.894	24.489	31.109	22.17	13.474	21.014	30.042	27.255	12.887	13.901	13.361	13.768	13.668	12.684	14.108	14.098	13.406	12.631
22.5	29.184	28.491	26.526	42.492	51.868	42.677	28.193	38.103	31.795	38.594	36.255	31.45	34.126	32.699	25.145	25.242	31.636	22.495	13.453	22.395	30.18	29.004	12.886	14.163	13.796	13.7	12.781	12.507	14.342	12.973	12.977	12.906
23	30.753	27.413	28.122	41.935	52.454	44.279	29.037	40.65	33.368	40.375	36.167	31.6	32.219	33.403	26.651	24.73	32.247	24.253	13.597	22.356	31.462	29.842	14.166	12.852	13.871	13.935	12.029	13.084	14.153	13.78	14.092	13.235
23.5	31.187	27.618	28.094	44.207	52.028	41.451	26.995	40.527	33.597	39.218	38.169	33.129	33.715	30.35	25.637	26.122	32.799	24.883	13.017	22.214	30.373	28.978	13.553	14.11	15.668	13.188	12.995	13.267	13.796	14.539	12.141	12.189
24	32.126	27.438	27.97	43.711	54.45	43.478	28.062	41.701	32.919	40.899	36.929	33.693	33.007	32.209	27.159	25.258	32.788	24.909	14.533	20.987	29.051	29.241	13.978	12.568	13.459	13.969	13.277	13.024	14.036	13.231	12.432	12.549
24.5	31.728	29.095	27.404	44.698	55.615	45.645	27.844	40.789	33.909	39.473	37.271	31.752	34.321	32.44	27.74	24.653	33.43	24.582	14.578	22.618	31.211	28.302	13.22	13.617	14.703	14.062	13.629	12.537	13.928	13.263	12.661	12.463
25	32.938	27.525	26.887	43.752	53.072	40.416	28.811	40.093	34.626	38.815	38.517	31.156	32.812	32.364	28.846	26.24	32.441	26.063	14.491	22.188	30.276	29.627	12.388	14.448	13.354	14.45	12.736	13.78	14.652	13.919	12.756	12.426
25.5	30.241	28.942	26.735	44.885	52.028	41.689	28.254	41.001	34.362	38.327	37.529	32.956	34.637	33.168	27.079	25.099	32.469	25.566	13.584	21.294	31.834	28.533	14.234	16.972	13.278	14.208	12.16	13.535	14.056	13.818	13.311	12.22
26	30.96	29.393	28.702	43.937	54.153	44.099	30.938	43.326	34.32	39.665	36.312	32.293	34.302	32.799	29.531	27.355	31.809	26.001	13.83	23.013	30.554	29.237	13.862	20.935	13.39	13.079	14.011	13.152	14.613	13.502	13.282	13.282
26.5	32.406	28.279	27.363	45.327	51.647	46.901	31.412	41.709	33.777	39.605	39.43	34.055	35.693	30.732	29.748	26.37	32.408	26.289	13.654	24.121	31.503	29.751	14.553	20.887	14.075	14.317	13.23	13.181	15.339	13.944	13.076	13.551
27	30.99	30.038	28.654	45.712	52.87	45.498	30.509	44.268	35.378	41.411	38.441	32.702	32.696	33.272	28.535	27.535	31.439	25.817	13.645	22.163	32.582	30.023	14.529	24.818	15.245	14.448	14.158	14.183	16.912	13.968	12.95	11.32
27.5	31.246	30.41	27.251	46.319	56.219	44.808	30.182	44.206	36.354	40.494	38.32	33.241	34.419	31.561	28.309	25.786	33.063	26.122	15.165	25.02	30.598	30.548	13.191	25.291	14.263	15.11	13.322	13.261	18.313	14.59	13.66	13.786
28	31.101	30.449	29.18	45.908	53.964	46.765	30.755	40.765	33.663	39.971	37.886	33.296	33.949	32.175	30.251	28.469	31.923	25.948	13.078	24.802	30.367	29.336	13.206	26.622	12.312	14.617	12.475	13.87	16.918	13.799	13.764	13.39
28.5	30.633	30.004	30.636	44.328	54.345	47.178	30.308	44.138	31.281	40.788	38.374	32.501	34.624	33.111	30.657	28.085	33.051	25.975	13.651	24.135	31.525	29.304	14.388	28.298	12.81	13.972	13.766	13.973	19.752	13.477	13.343	14.057
29	30.766	29.14	30.147	46.199	54.784	47.782	30.518	44.734	36.395	40.201	39.916	33.778	34.387	31.846	30.712	28.611	33.34	26.355	15.023	23.999	31.502	30.391	13.265	29.727	13.293	14.798	13.976	13.687	20.294	14.492	13.174	13.837
29.5	31.099	28.927	28.329	47.113	54.341	46.799	29.766	43.814	35.365	41.798	36.995	32.837	35.526	34.342	28.629	27.488	32.187	26.322	14.075	25.018	31.64	29.414	14.165	31.322	13.656	14.179	13.299	15.587	22.326	13.979	12.817	12.179
30	31.949	29	30.701	46.596	56.456	48.19	30.39	42.858	35.393	41.049	37.671	35.344	35.618	32.897	30.156	29.867	34.693	26.051	13.424	24.865	32.936	30.307	14.508	34.272	14.129	13.765	13.769	17.628	19.803	14.667	15.371	12.867
30.5	31.424	30.868	30.391	46.075	55.622	47.54	31.42	44.092	35.394	40.281	38.949	32.613	35.806	33.006	31.113	31.028	33.343	27.975	14.433	25.592	32.987	30.272	13.674	34.085	13.949	13.916	13.433	18.494	21.77	14.258	13.308	13.013
31	32.686	31.334	29.122	45.061	54.274	47.473	31.485	42.682	34.887	42.735	39.503	35.935	34.559	34.795	31.04	31.018	34.18	27.218	13.61	24.115	30.292	29.854	12.823	35.316	14.471	13.688	13.217	21.951	23.252	13.987	14.091	12.618
31.5	33.374	31.493	29.383	46.161	53.607	48.919	30.079	44.933	35.508	40.471	39.379	35.293	35.437	33.514	29.418	29.203	33.512	27.147	12.858	24.03	31.88	31.743	13.291	37.113	14.049	13.266	14.256	21.444	23.621	13.582	13.345	12.362
32	32.906	29.842	30.296	47.4	55.262	51.461	29.144	46.203	34.875	41.441	39.955	32.936	34.805	33.139	30.639	29.942	33.849	27.975	13.483	23.817	32.668	29.265	13.523	36.68	14.211	14.229	14.719	23.039	24.159	13.968	14.081	14.31
32.5	33.094	28.952	30.839	47.257	54.999	47.192	32.792	46.059	36.364	39.954	40.721	34.93	34.165	33.454	32.811	31.046	32.414	26.441	13.794	24.584	32.197	31.124	13.561	36.839	13.658	13.192	13.775	25.189	23.162	12.707	13.846	13.109
33	32.111	29.309	29.406	47.467	56.602	46.883	32.519	44.265	34.92	40.475	39.381	36.055	34.411	31.998	30.897	29.576	34.869	28.53	15.035	24.742	31.659	31.627	14.748	36.039	14.158	12.839	14.23	27.769	23.733	13.893	13.132	13.689
33.5	32.286	28.687	31.272	48.858	57.161	49.053	32.775	45.78	36.845	41.959	38.69	35.311	33.891	35.522	32.75	30.756	34.235	26.272	14.614	24.249	33.115	31.486	13.577	34.687	14.162	13.617	13.549	29.158	23.381	14.084	12.88	13.992
34	34.231	30.062	29.256	45.422	55.027	49.529	34.131	45.838	35.331	42.414	43.342	35.071	34.371	35.413	32.902	31.27	34.771	27.039	14.542	26.029	32.105	30.46	13.838	34.469	13.801	13.875	13.494	27.991	23.633	14.228	12.543	13.827
34.5	30.493	28.785	31.916	45.795	56.027	50.958	31.934	46.453	36.27	40.859	39.596	35.594	33.903	34.928	29.986	31.605	34.7	27.607	13.929	26.294	31.314	32.506	13.473	36.971	13.922	13.786	13.022	29.03	23.479	14.394	11.735	13.427
35	31.588	29.929	30.826	48.756	58.144	49.036	31.425	47.112	36.249	42.091	39.622	35.82	33.722	32.628	33.797	32.033	35.656	28.398	14.03	27.261	32.445	29.656	14.1	37.215	15.576	14.243	13.756	30.796	25.172	14.383	12.538	13.129
35.5	32.902	31.278	30.059	47.97	56.295	49.31	31.119	44.583	36.725	41.422	39.551	35.661	37.774	33.7	34.276	29.827	35.176	26.692	14.283	27.488	32.78	32.021	13.73	38.155	14.107	14.173	13.198	28.418	24.406	14.98	13.008	12.852
36	31.523	29.727	31.764	49.462	55.513	50.401	32.643	48.254	36.2	43.589	40.354	35.699	33.456	34.712	33.572	33.332	33.893	27.894	15.237	25.67	33.85	31.499	13.057	40.202	14.781	13.736	15.884	31.128	24.338	15.281	12.864	13.133
36.5	33.458	29.996	30.544	48.602	55.518	49.325	32.295	45.195	37.795	42.589	40.957	37.192	35.365	35.13	34.116	30.896	34.31	29.343	15.081	26.305	33.628	30.954	14.344	39.295	14.48	13.372	14.527	30.964	25.163	13.902	15.044	12.536
37	34.568	29.703	29.625	47.052	54.947	48.953	31.909	47.339	38.581	42.377	41.257	35.503	36.611	35.152	31.811	32.652	34.533	27.184	14.676	25.789	33.106	30.043	14.728	38.216	13.858	13.645	13.615	30.643	24.696	14.496	15.163	12.773
37.5	34.559	30.729	30.137	48.997	55.319	50.104	34.276	47.008	37	42.236	41.751	36.306	36.07	35.857	32.604	32.867	32.801	27.731	14.57	26.993	33.821	31.198	14.191	37.664	14.156	14.386	15.295	32.555	23.918	13.907	13.63	15.131
38	35.187	30.235	31.071	48.601	54.984	49.385	33.033	48.699	36.406	44.855	41.167	36.523	37.599	34.904	33.473	31.529	34.588	27.953	14.633	26.412	32.21	30.817	13.984	38.23	14.662	13.955	14.276	30.929	25.445	13.425	14.573	13.195
38.5	33.751	28.75	32.686	48.075	53.184	51.55	32.266	48.024	36.345	42.939	40.861	37.444	36.241	34.762	34.517	32.135	35.321	27.701	13.905	26.594	34.367	32.838	12.572	38.289	13.929	14.241	14.518	33.295	25.363	14.379	13.367	12.704
39	34.784	31.077	31.101	48.738	55.432	51.156	34.31	46.009	37.458	41.724	41.316	38.113	37.03	34.452	34.287	32.775	34.235	28.648	13.023	27.122	32.771	32.078	13.35	39.556	13.223	14.89	13.387	33.773	25.227	13.9	13.154	14.51
39.5	32.111	31.317	32.249	47.03	56.62	48.971	32.795	48.965	35.976	42.693	43.03	37.962	34.357	35.558	33.499	33.478	35.694	29.427	14.332	26.338	32.66	31.724	13.363	38.907	13.09	13.718	12.855	33.399	24.518	12.847	14.401	13.73
40	33.44	30.2	30.53	48.911	56.646	50.34	33.007	47.613	37.707	44.735	43.236	37.681	37.228	34.438	33.857	33.621	35.644	30.419	13.801	26.968	33.654	31.629	14.547	39.195	13.894	13.292	14.367	32.111	25.739	14.732	12.854	13.538

[truncated: 6 more sheets: VV1, MM2-c, MV2, VV2, vCJD, uninfected]
